# Supplementary material for: Unraveling the celiac disease-related immunogenic complexes in a set of wheat and tritordeum genotypes: implications for low-gluten precision breeding in cereal crops
Source: Front Plant Sci. 2023 May 11;14:1171882. doi: 10.3389/fpls.2023.1171882 (PMC10210591; doi:10.3389/fpls.2023.1171882)
Supplement: Supplementary file 1 [file DataSheet_1.zip]

Archive with 9 entries (9 files):
- Table 3.xlsx
- Table 4.xlsx
- Table 6.xlsx
- Table 7.xlsx
- Table 8.xlsx
- Table 9.xlsx
- Supplementary materials.docx
- Figure S2.pdf
- Table 10.xlsx
