# Supplementary material for: Unraveling the celiac disease-related immunogenic complexes in a set of wheat and tritordeum genotypes: implications for low-gluten precision breeding in cereal crops
Source: Front Plant Sci. 2023 May 11;14:1171882. doi: 10.3389/fpls.2023.1171882 (PMC10210591; doi:10.3389/fpls.2023.1171882)
Supplement: Supplementary file 1 [file DataSheet_1.zip › Table 3.xlsx]

## Sheet: Table_S3
Supplementary Table 3. Abundance of alpha-gliadin amplicons per genotype. The DNA and peptide sequence of each amplicon and the number of the CD epitopes matched are indicated.
Amplicon	DNA_sequence	peptide_sequence	Length DNA sequence (bp)	Length_peptide sequence (aa)	N_stops_codons	ACA 201	ACA 202	ACA 321	ACA 903B	Antequera	Anza	Aragon 03	Artur Nick	Aucan	Baquette 9	BIOINTA 1001	BIOINTA 1004	BIOINTA 1005	BIOINTA 2004	Buck Baqueano	Buck Brasil	Buck Huanchen	Buck Norteno	Buck Puelche	Bulel	Catedral	Don Mario Atlax	Don Pedro	Escacena	HT-435	HT-444	HT-460	INIA Condor	Jerezano	Klein Don Enrique	Klein Gavilan	Klein Leon	Klein Rayo	Klein Rendidor	KleinTigre	Marcos Juarez	Olaeta Artillero	proINTA Gaucho	proINTA Granar	proINTA Guazu	proINTA Oasis	Relmo Siriri	THA85	Xeixa
AJ133607	TTGCAGCCACAAAATCCATCTCAGCAACAGCCACAAGAGCAAGTTCCGTTGGTACAACAACAACAATTTCTAGGGCAGCAACAACCATTTCCACCACAACAACCATATCCACAGCCGCAACCATTTCCATCACAACAACCATATCTGCAACTGCAACCATTTCCGCAGCCGCAACTATCATATTCGCAGCCACAACCATTTCGACCACAACAACTATATCCACAACCGCAACCACAG	MQPQNPSQQQPQEQVPLVQQQQFLGQQQPFPPQQPYPQPQPFPSQQPYLQLQPFPQPQLSYSQPQPFRPQQLYPQPQPQ	237	79	0	0	0	0	0	0	0	2.24	2.31	5.07	2.81	0	0	2.19	2.84	0	2.08	0	0	0	0	0	2.33	0	0	0	0	5.53	2.17	0	0	0	2.21	2.17	0	2.16	2.51	0	0	0	2.1	0	2.14	2.17	0
Amp_28	TTGCAGCCACAAAATCCATCTCAGCAACAACCACAAGAGCAAGTTTCATTGGTACAACAACAACAATTTCCAGGGCAGCAACAACCATTTCCACCACAACAGCCATATCCGCAGCCGCAACCATTTCCATCACAACAACCATATCTGCAGCTGCAACCATTTCCGCAGCCGCAACTACCATATCCGCAGCCGCAACTACCATATCCGCAGCCGCAACTACCATATCCGCAGCCGCAACCATTTCGACCACAACAACCATATCCACAATCGCAACCACAG	MQPQNPSQQQPQEQVSLVQQQQFPGQQQPFPPQQPYPQPQPFPSQQPYLQLQPFPQPQLPYPQPQLPYPQPQLPYPQPQPFRPQQPYPQSQPQ	279	93	0	0	0	0	0.91	0	0.89	0	0	0	0.78	0	0	0.73	0.87	0	0.6	0	0	0	0	0	0	0	0	0	0	0	0.61	0.87	0	0	0	0.48	0	0.51	0.63	0	0	0	0	0	0	0	0
Amp_38	TTGCAGCCACAAAATCCATCTCAGCAACAACCACAAGAGCAAGTTCCATTGGTACAACAACAGCAATTTCCAGGGCAGCAACAACCATTTCCACCACAACAACCATATCCGCAGCCGCAACCATTTCCATCACAACAACCATATCTGCAGCTGCAACCATTTCCGCAGCCGCAACTACCATATCCGCAGCCGCAACTACCATATCCGCAGCCGCAACCATTTCGACCACAACAACCATATCCACAACCGCAACCACAG	MQPQNPSQQQPQEQVPLVQQQQFPGQQQPFPPQQPYPQPQPFPSQQPYLQLQPFPQPQLPYPQPQLPYPQPQPFRPQQPYPQPQPQ	258	86	0	0.38	0.43	0	0	0.29	0.27	0	0	0	0	0.3	0.32	0	0	0.5	0	0	0.27	0.28	0	0	0	0	0.27	0	0	0	0	0.27	0.3	0.28	0	0	0.42	0	0	0.4	0.28	0.26	0	0	0	0	0.27
Amp_68	TTGCAGCCGCAAAATCCATCTCAGCAACAACCACAAGAGCAAGTTTCATTGGTGCAACAACAACAATTTCCAGGGCAGCAACAACCATTTCCACCACAACAGCCATATCCGCAGCCGCAACCATTTCCATCACAACAACCATATCCGCAGCCGCAACCATTTCCGTCACAACTACCATATCCGCAGCCGCAACCATTTCCACCACAACAACCCTATCCACAACCGCAACCACAA	MQPQNPSQQQPQEQVSLVQQQQFPGQQQPFPPQQPYPQPQPFPSQQPYPQPQPFPSQLPYPQPQPFPPQQPYPQPQPQ	234	78	0	0	0	0	0.28	0	0.26	0	0	0	0.28	0	0	0	0.31	0	0	0	0	0	0	0	0	0	0	0	0	0	0	0	0	0	0	0	0	0	0.14	0	0	0	0	0	0	0	0
Amp_107	TTGCAGCCACAAAATCCATCTCAGCAACAGCCACAAGAGCAAGTTCCATTGGTACAACAACAACAATTTCTAGGGCAGCAACAACCATTTCCACCACAACAACCATATCCACAGCCGCAACCATTTCCATCACAACAACCATATCTGCAACTGCAACCATTTCCGCAGCCGCAACTACCATATTCGCAGCCACAACCATTTCGACCACAACAACCATATCCACAACCGCAACCACAG	MQPQNPSQQQPQEQVPLVQQQQFLGQQQPFPPQQPYPQPQPFPSQQPYLQLQPFPQPQLPYSQPQPFRPQQPYPQPQPQ	237	79	0	4.87	4.42	2.87	3.08	3.09	3.3	1.84	1.92	0.44	2.59	2.9	3.08	1.94	2.46	4.73	1.99	2.87	3.23	3.22	0.75	0.71	1.98	0.76	3.38	0.73	0.71	0.4	1.9	3.32	3.19	3.23	1.89	1.96	4.81	1.77	2.19	4.54	2.96	3.23	1.84	3.09	1.9	1.87	3.01
Amp_112	TTGCAGCCACAAAATCCATCTCAGCAACAGCCACAAGAGCAAGTTTCATTGGTACAACAACAACAATTTCTAGGGCAGCAACAACCATTTCCACCACAACAACCATATCCACAGCCGCAACCATTTCCATCACAACTACCATATCTGCAGCTGCAACCATTTCCGCAGCCGCAACTACCATATTCACAGCCACAACCATTTCGACCACAAAAACCATATCCACAACCGCAACCACAG	MQPQNPSQQQPQEQVSLVQQQQFLGQQQPFPPQQPYPQPQPFPSQLPYLQLQPFPQPQLPYSQPQPFRPQKPYPQPQPQ	237	79	0	0	0	0	0	0	0	0	0	0	0	0	0	0	0	0	0	0	0	0	1.33	1.4	0	1.48	0	1.33	1.45	0	0	0	0	0	0	0	0	0	0	0	0	0	0	0	0	0	0
Amp_116	TTGCAGCCACAAAATCCATCTCAGCAACAGCCACAAGAGCAAGTTCCATTGGTACAACAACAACAATTTATAGGGCAGCAACAACCATTTCCACCACAACAACCATATCCACAGCCGCAACCATTCCCATCACAACAACCATATCTGCAACTGCAACCATTTCCGCAGCCGCAACTACCATATTCGCAACCACAACCATTTCGACCACAACAACCATATCCACAACCGCAACCACAG	MQPQNPSQQQPQEQVPLVQQQQFIGQQQPFPPQQPYPQPQPFPSQQPYLQLQPFPQPQLPYSQPQPFRPQQPYPQPQPQ	237	79	0	0	0	0	0	0	0	0	0	0	0	0	0	0	0	0	0	0	0	0	2.51	2.35	0	2.58	0	2.43	2.54	0	0	0	0	0	0	0	0	0	0	0	0	0	0	0	0	0	0
Amp_131	TTGCAGCCACAAAATCCATCTCAGCAACAGCCACAAGAGCAAGTTCCATTGGTACAACAACAACAATTTCTAGGGCAGCAACAACCATTTCCACCACAACAACCATATCCACAGCCGCAACCATTTCCATCACAACAACCATATCTGCAGCTGCAACCATTTCCACAGCCGCAACTACCATATCCGCAGCCGCAACCATTTCGACCACAACAACCATATCCACAGCCGCAACCACAG	MQPQNPSQQQPQEQVPLVQQQQFLGQQQPFPPQQPYPQPQPFPSQQPYLQLQPFPQPQLPYPQPQPFRPQQPYPQPQPQ	237	79	0	0.33	0.38	0.27	0	0.15	0	0.89	0.84	0.72	0.89	0	0	0.4	0.85	0	0.47	0	0	0	0	0.31	0.55	0.29	0	0	0	0.77	0.6	0	0	0	0.53	0.53	0.28	0.62	0.84	0.29	0	0	0.54	0.15	0.57	0.84	0
Amp_132	TTGGAGCCACAAAATCCATCTCAGCAACACCCACAAGAGCAAGTTCCATTGGTACAACAACAACAATTTCTAGGGCAGCAACAACCATTTCCACCACAACAACCATATCCACAGCCGCAACCATTTCCATCACAACAACCATATCTGCAGCTGCAACCATTTCCGCAGCCGCAACTACCATATTTGCAGCCACAACCATTTCGACCACAACAACCATATCCACAACCGCAACCACAG	MEPQNPSQQHPQEQVPLVQQQQFLGQQQPFPPQQPYPQPQPFPSQQPYLQLQPFPQPQLPYLQPQPFRPQQPYPQPQPQ	237	79	0	0	0	0	0	0	0	0	0	0	0	0	0	0	0	0	0	0	0	0	2.68	2.37	0	2.55	0	2.84	2.66	0	0	0	0	0	0	0	0	0	0	0	0	0	0	0	0	0	0
Amp_134	TTGCAGCCACAAAATCCATATCAGCAACAGCCACAAGAGCATGTTCCATTGGTACAACAACAACAATTTCTAGGGCAGCAACAACAATTTCCACCACAACAACCATATCTGCAGCTGCAACCATTTTCGCAGCCGCAACTACCATATTCACAGCCGCGACCATTTCGACAACAACAACCATATCCACAACCGCAACCACAG	MQPQNPYQQQPQEHVPLVQQQQFLGQQQQFPPQQPYLQLQPFSQPQLPYSQPRPFRQQQPYPQPQPQ	201	67	0	0	0	0	0	0	0	0	0	0	0	0	0	0	0	0	0	0	0	0	4.58	4.75	0	4.6	0	4.24	4.39	0	0	0	0	0	0	0	0	0	0	0	0	0	0	0	0	0	0
Amp_135	TTGCAGCCACAAAATCCATCTCAGCAACAGCCACAAGAGCAAGTTCCATTGGTACAACAACAACAATTTCTAGGGCAGCAACAACAATTTCCACCACAACAACCATATCTGCAGCTGCAACCATTTTCGCAGCCGCAACTACCATATTCACAGCCGCGACCATTTCGACAACAACAACCATATCCACAACCGCAACCACAG	MQPQNPSQQQPQEQVPLVQQQQFLGQQQQFPPQQPYLQLQPFSQPQLPYSQPRPFRQQQPYPQPQPQ	201	67	0	0	0	0	0	0	0	0	0	0	0	0	0	0	0	0	0	0	0	0	0.34	0.38	0	0.41	0	0.3	0.3	0	0	0	0	0	0	0	0	0	0	0	0	0	0	0	0	0	0
Amp_140	TTGCAGCCACAAAATCCATCTCAGCAACAGCCACAAGAGCAAGTTCCATTGGTACAACAACAACAATTTCTAGGGCAGCAACAACCATTTCCACCACAACAACCATATCCACAGCCGCAACAATTTCCATCACAACAACCATATCTGCAGCTGCAACCATTTCCACAGCCGCAACTACCATATTCACAGCCACAACCATTTCGGCCACAACAACCATATCCACAACCGCAACCACAG	MQPQNPSQQQPQEQVPLVQQQQFLGQQQPFPPQQPYPQPQQFPSQQPYLQLQPFPQPQLPYSQPQPFRPQQPYPQPQPQ	237	79	0	0	0	0	0	0	0	0	0	0	0	0	0	0	0	0	0	0	0	0	2.54	2.25	0	2.25	0	2.49	2.34	0	0	0	0	0	0	0	0	0	0	0	0	0	0	0	0	0	0
Amp_141	TTGCAGCCACAAAATCCATCTCAGCAATAGCCACAAGAGCAAGTTCCATTGGTACAACAACAACAATTTCTAGGGCAGCAACAACCATTTCGACCACAACAACCATATCCACAGCCGCAACCATTTCCATCACAACAACCATATCTGCAGCTGCAACCATTTCCGCAGCCGCAACTACCATATTCACAGCCACAACCATTTCGACCACAACAACCATATCCACAACCACAACCACAG	MQPQNPSQQ*PQEQVPLVQQQQFLGQQQPFRPQQPYPQPQPFPSQQPYLQLQPFPQPQLPYSQPQPFRPQQPYPQPQPQ	237	79	1	0	0	0	0	0	0	0	0	0	0	0	0	0	0	0	0	0	0	0	0.65	0.67	0	0.73	0	0.65	0.65	0	0	0	0	0	0	0	0	0	0	0	0	0	0	0	0	0	0
Amp_143	TTGCAGCCACAAAATCCATCTCAGCAACAGCCACAAGAGCAAGTTCCATTGGTACAACAACAACAATTTCTAGGGCAGCAACAACCATTTCCACCACAACAACCATATCCACAGCCGCAACCATTTCCATCACAACAACCATATCTGCAGCTGCAACCATTTCCGCAGCCGCAACTACCATATTCGCATCCACAACCATTTCGACCACAACAACCATATCCACAACCGCAACCACAG	MQPQNPSQQQPQEQVPLVQQQQFLGQQQPFPPQQPYPQPQPFPSQQPYLQLQPFPQPQLPYSHPQPFRPQQPYPQPQPQ	237	79	0	0	0	0	0	0	0	0	0	0	0	0	0	0	0	0	0	0	0	0	0.67	0.66	0	0.74	0	0.64	0.62	0	0	0	0	0	0	0	0	0	0	0	0	0	0	0	0	0	0
Amp_146	TTGCAGCCATAAAATCCATCTCAGCAACAGCCACAAGAGCAAGTTCCATTGGTACAACAACAACAATTTCTAGGGCAGTAACAACCATTTCCACCACAACAACCATATCCACAGCCGCAACCATTTCCATCACAACAACCATATCTGCAGCTGCAACCATTTCCGCAGCCGCAAGTACCATATTCGCAGCCACAACCATTTCGACCACAACAACCATATCCACAACCGCAACCACAG	MQP*NPSQQQPQEQVPLVQQQQFLGQ*QPFPPQQPYPQPQPFPSQQPYLQLQPFPQPQVPYSQPQPFRPQQPYPQPQPQ	237	79	2	0	0	0	0	0	0	0	0	0	0	0	0	0	0	0	0	0	0	0	0.13	0.33	0	0.31	0	0.28	0.28	0	0	0	0	0	0	0	0	0	0	0	0	0	0	0	0	0	0
Amp_167	TTGCAGCCATAAAATCCATCTCAGCAACAGCCACAAGAGCAAGTTCCATTGGTACAACAACAACAATTTCTAGGGCAGTAACAACCATTTCCACCACAACAACCATATCCACAGCCGCAACCATTTCCATCACAACAACCATATCTGCAGCTGCAACCATTTCCGCAGCCGCAAGTACCATATTCGCAGCCACAACCATTTCGACCACAACAACCATATCCACAACCGCAACCACAA	MQP*NPSQQQPQEQVPLVQQQQFLGQ*QPFPPQQPYPQPQPFPSQQPYLQLQPFPQPQVPYSQPQPFRPQQPYPQPQPQ	237	79	2	0	0	0	0	0	0	0	0	0	0	0	0	0	0	0	0	0	0	0	0.4	0.5	0	0.52	0	0.4	0.52	0	0	0	0	0	0	0	0	0	0	0	0	0	0	0	0	0	0
Amp_174	TTGCAGCCACAAAATCCATCTCAGCAACAGCCACAAGAGCAAGTTCCATTGGTACAACAACAACAATTTCTAGGGCAGCAACAACCATTTCCACCACAACAACCATATCCACAGCCGCAACCATTTCCATCACAACAACCATATCTGCAGCTGCAACCATTTCCACAGCCGCAACTACCATATTCGCAACCACAACCATTTCGACCACAACAACCATATCCACAACCGCAACCACAG	MQPQNPSQQQPQEQVPLVQQQQFLGQQQPFPPQQPYPQPQPFPSQQPYLQLQPFPQPQLPYSQPQPFRPQQPYPQPQPQ	237	79	0	0	0	0	0	0	0	2.19	2.29	0.41	3.13	0	0	2.44	4.87	0	2.61	0	0	0	0	0	2.38	0	0	0	0	0.43	2.36	0	0	0	4.04	2.44	0	2.5	2.68	0	0	0	2.44	0	2.54	2.4	0
Amp_193	TTGCAGCCGCAAAATCCATCTCAGCAACAACCACAAGAGCAAGTTCCGTTGGTGCAACAACTACAATATCCAGGGCAACAACAACCATTTCCACCACAACAGCCATATCCGCAGCCGCAACCATTTCCATCACAACAACCATTGCCGCAACCGCAACCATTTCTGCCACAACTACCATATCCGCAGCCACAACCATTTCCACCACAACAACCATATCCACAACCGCAACCACAG	MQPQNPSQQQPQEQVPLVQQLQYPGQQQPFPPQQPYPQPQPFPSQQPLPQPQPFLPQLPYPQPQPFPPQQPYPQPQPQ	234	78	0	0	0	0.41	0.45	0.41	0.38	0.32	0.29	0.31	0	0.38	0.38	0	0	0	0	0.28	0.33	0.37	0.34	0.36	0.27	0.39	0.36	0.32	0.34	0.36	0	0.4	0.36	0.36	0	0	0	0.28	0	0	0.38	0.36	0	0.39	0.27	0.29	0.44
Amp_196	TTGCAGCCACAAAATCCATCTCAGCAACAGCCACAAGAGCAAGTTCCATTGGTACAACAACAACAATTTCTAGGGAAGCAACAACCATTTCCACCACAACAACCATATCCATAGCCGCAACCATTTCCATCACAACAATCATATCTGCAGCTGCAACCATTTCCGCAGCTGCAACTACCATATTTGCAGCCACAACCATTTCGACCACAACAACCATATCCACAACCGCAACCACAG	MQPQNPSQQQPQEQVPLVQQQQFLGKQQPFPPQQPYP*PQPFPSQQSYLQLQPFPQLQLPYLQPQPFRPQQPYPQPQPQ	237	79	1	0	0	0	0	0	0	0	0	0	0	0	0	0	0	0	0	0	0	0	2.72	2.99	0	3.14	0	2.61	2.88	0	0	0	0	0	0	0	0	0	0	0	0	0	0	0	0	0	0
Amp_209	TTGCAGCCACAAATTCCATCTCAGCAACAACCACAAGAGCAAGTTCCATTGGTACAACAACAACAATTTCTAGGGCAGCAACAACAATTTCCAACAGAACAACCATATCCGCAGCCGCAACCATTTCCATCACAACAACCATATCTGTAGCTGCAACCATTTTCGCAGCCGCAACTACCCATATTCGCAGCCCCAACCATTTCGACCACAACAACCATATCCACAACCGCAACCACAG	MQPQIPSQQQPQEQVPLVQQQQFLGQQQQFPTEQPYPQPQPFPSQQPYL*LQPFSQPQLPIFAAPTISTTTTISTTATT	238	79	1	0	0	0	0	0	0	0	0	0	0	0	0	0	0	0	0	0	0	0	2.87	2.77	0	2.77	0	2.92	2.66	0	0	0	0	0	0	0	0	0	0	0	0	0	0	0	0	0	0
Amp_210	TCACAGCCACAAAATCGATCTCAGCCACAGCCACAAGGGCAAGTTCCATTGGTACAACAACAACAATTTCCAGGGCAGCAACAACCATTTCCACCACAACAGCCATATCCGCAGCCGCAACCATTTCCATCACAACAACCATATCTGCAACTGCAACCATTTCCACAACCGCAACCATTTCCGCCACAACTACCATATCCGCAGCCACCACCATTTTCACCACAACAACCATATCCACAACCGCAACCACAG	SQPQNRSQPQPQGQVPLVQQQQFPGQQQPFPPQQPYPQPQPFPSQQPYLQLQPFPQPQPFPPQLPYPQPPPFSPQQPYPQPQPQ	252	84	0	0	0	0	0	0	0	0	0	0	0	0	0	0	0	0	0	0	0	0	3.18	3	0	3.09	0	3.39	3.31	0	0	0	0	0	0	0	0	0	0	0	0	0	0	0	0	0	0
Amp_211	TTGTAGCCGCAAAATCCATCTCAACAACGACCACAATAGCAATTTCCGTTGGTGCAACAACAAAAATTTCCAGGGCAGCAACAACCATTCCCACCACAACAGCCATATCCGCAGCCGCAACCGTTTCCGTCACAACAACCATATTCGCAACCATAACCATTTCCGCCACAACTACCATATCCACAAGCGCAACCATTTCCAACACAACAACCATATCCACAACCGCAACCACAG	M*PQNPSQQRPQ*QFPLVQQQKFPGQQQPFPPQQPYPQPQPFPSQQPYSQP*PFPPQLPYPQAQPFPTQQPYPQPQPQ	234	78	3	0	0	0	0	0	0	0	0	0	0	0	0	0	0	0	0	0	0	7.92	0	0	0	0	0	0	0	0	0	0	0	0	0	0	0	6.11	0	0	0	8.14	0	0	0	0	0
Amp_295	TTGCAGCCACAAAATCCATCTCAGCAACAACCACAAGAGCAAGTTCCATTGGTACAACAACAACAATTTCCAGGGCAGCAACAACCATTCCCACCACAACAGCCATATCCGCAGCCGCAACCGTTTCTGTCACAACAACCATATTCGCAACCGTAACCATTTCCGCCACAACTACCATATCCACAAGCGCAACCATTTCCAACACAACAACCATATCCACAACCGCAACCACAG	MQPQNPSQQQPQEQVPLVQQQQFPGQQQPFPPQQPYPQPQPFLSQQPYSQP*PFPPQLPYPQAQPFPTQQPYPQPQPQ	234	78	1	0	0.27	0	0.27	0.26	0	0	0	0	0	0	0	0	0	0	0	0	0	0	0	0	0	0	0.29	0	0	0	0	0.26	0	0	0	0	0.27	0	0	0.3	0	0	0	0	0	0	0.29
Amp_325	TTGCAGCCACAAAATCCATCTCAGCAACAACCACAAGAGCAAGTTCCATTGGTACAACAACAACAATTTCCAGGGCAGCAACAACCATTTCCACCACAACAGCCATATCCGCAGCCGCAACCATTTCCATCACAACAACCATATCTGCAGCTGCAACCATTTCCGCAGCCGCAACCATTTCCGCCACAACTACCATATCCGCAGCCGCAATCATTTCCACCACAACAACCATATCCACAACAGCAACCACAG	MQPQNPSQQQPQEQVPLVQQQQFPGQQQPFPPQQPYPQPQPFPSQQPYLQLQPFPQPQPFPPQLPYPQPQSFPPQQPYPQQQPQ	252	84	0	0.32	0.43	0	0	0.17	0	0	0	0	0	0	0	0	0	0	0	0	0	0.32	0	0	0	0	0	0	0	0	0	0	0	0	0	0	0.31	0	0	0.39	0.14	0	0	0.27	0	0	0
Amp_333	TTGCAGCCACAAAATCCATCTCAGCAACAGCCACAAGAGCAAGTTCCATTGGTACAACAACAAAAATTTCTATGGCAGCAACAACAATTTCCACCACAACAACCAGATCCACAGCCGCAACCATTTCCATCACAACAACCATATCTGCAGTTGCAACCATTTCCGCAGCCGCAACTACCATATTCGTAGTCGCAACCATTTCGACCACAACAACCATATCCACGACCGCAACCACAG	MQPQNPSQQQPQEQVPLVQQQKFLWQQQQFPPQQPDPQPQPFPSQQPYLQLQPFPQPQLPYS*SQPFRPQQPYPRPQPQ	237	79	1	0	0	0	0	0	0	0	0.27	0.58	0.29	0	0	0	0.28	0	0	0	0	0	0	0	0	0	0	0	0	0.57	0	0	0	0	0	0	0	0	0.15	0	0	0	0	0	0	0.26	0
Amp_338	TTGCAGCCACAAAATCCATCTCAGCAACACCCACAAGAGCAAGTTCCGTTGGTACAACAACAACAATTTCTAGGGCAGCAACAATCATTTCCACCACAACAACCATATCCACAGCCGCAACCATTTCCATCACAACAACCATATCTGCAGCTGCAACCATTTCCGCAGCCGCAACTACCATATTTGCAGCCACAACCATTTCGACCACAACAACCATATCCACAACCGCAACCACAA	MQPQNPSQQHPQEQVPLVQQQQFLGQQQSFPPQQPYPQPQPFPSQQPYLQLQPFPQPQLPYLQPQPFRPQQPYPQPQPQ	237	79	0	0	0	0	0	0	0	4.24	4.1	0	5.82	0	0	4.31	5.91	0	4.36	0	0	0	0	0	4.31	0	0	0	0	0	4.29	0	0	0	4.37	4.38	0	4.31	5.12	0	0	0	4.35	0	4.22	4.69	0
Amp_347	TTGCAACCAGAAAATCCATCTCAGCAACAACCACAAGGGCAAGTTCCATTGGTGCAACAACAACAATTTCTAGGGCAGCAACAACAACAATTTCCAGGGCAGCAATAACCATTTCGACCACAACAGCCATATCCGCAGCCGCAACCATTTCCTCCACAACTACCATGTCCGCAACCGCAACCATTTCCACCACAACAATCATATCCACAACCACAACCACAG	MQPENPSQQQPQGQVPLVQQQQFLGQQQQQFPGQQ*PFRPQQPYPQPQPFPPQLPCPQPQPFPPQQSYPQPQPQ	222	74	1	0	0	0.51	0.57	0.5	0.55	0.38	0.37	0.43	0	0.55	0.49	0.32	0	0	0.32	0.47	0.49	0.5	0.41	0.44	0.37	0.43	0.53	0.38	0.4	0.45	0.34	0.53	0.51	0.47	0.3	0.34	0	0.4	0.2	0	0.54	0.5	0.33	0.5	0.35	0.4	0.57
Amp_348	TTGCAGCCACAAAATCCATCTCAGCAACAGCCACAAGAGCAAGTTCCATTGGTACAACAACAACAATTTCTAGGGCAGCAACAACCATTTCCACCACAACAACCATATCCACAGCCGCAACCATTTCCATCACAACAACCATATCTGCAGCTGCAACCATTTTCGCAGCCGCAACTACCATATTCGCAGCCACAACCATTTCGACCACAACAACCATATCCACAACCGCAACCACAG	MQPQNPSQQQPQEQVPLVQQQQFLGQQQPFPPQQPYPQPQPFPSQQPYLQLQPFSQPQLPYSQPQPFRPQQPYPQPQPQ	237	79	0	0	0	0	0	0	0	0.4	0.43	0.52	0.46	0	0	0.35	0.42	0	0.4	0	0	0	0	0	0.38	0	0	0	0	0.51	0.36	0	0	0	0.34	0.35	0	0.41	0.39	0	0	0	0.38	0	0.38	0.37	0
Amp_357	TTGCAGCCATAAAATCCATCTCAGCAACAGCCACAAGAGCAAGTTCCATTGGTACAACAACAACAATTTCTAGGGCAGCAACAACCATTTCCACCACAACAACCATATCCACAGGCGCAACCATTTCCATCACAACAACCATATCTGCAGCTGCAACCATTTCCGCAGCCGCAACTACCATATTCGCAGCCACAACCATTTCGACCACAACAACCATATCCACAACCGCAACCACAG	MQP*NPSQQQPQEQVPLVQQQQFLGQQQPFPPQQPYPQAQPFPSQQPYLQLQPFPQPQLPYSQPQPFRPQQPYPQPQPQ	237	79	1	0	0	0	0	0	0	2.23	2.38	2.49	3.11	0	0	2.41	2.95	0	2.26	0	0	0	2.92	2.72	2.34	2.68	0	2.96	2.79	2.62	2.29	0	0	0	2.34	2.38	0	2.34	2.57	0	0	0	2.27	0	2.43	2.48	0
Amp_358	TTGCAGCCACAAAATCCATCTCAGCAACAGCCACAAGAGCAAGTTCCATTGGTACAACAACAACAATTTCTAGGGCAGCAACAACCATTTCCACCACAACAACCATATCCACAGCCGCAACCATTTCCATCACAACAACCATATCTGCAACTGCAACCATTTCTGCAGCCGCAACTACCATATTCACAGCCACAACCATTTCGACCACAACAACCATATCCACAACCGCAACCACAG	MQPQNPSQQQPQEQVPLVQQQQFLGQQQPFPPQQPYPQPQPFPSQQPYLQLQPFLQPQLPYSQPQPFRPQQPYPQPQPQ	237	79	0	0	0	0	0	0	0	0.81	0.8	0.57	0.9	0	0	0.66	0.86	0	0.58	0	0	0	0	0	0.66	0	0	0	0	0.76	0.68	0	0	0	0.61	0.63	0	0.68	0.85	0	0	0	0.65	0	0.68	0.72	0
Amp_362	TTGCAGCCACAAAATCCATCTCAGCAACAGCCACAAGAGCAAGTTCCATTGGTACAACAACAACAATTTCTGGGGCAGCAACAACCATTTCCACCACAACAACCATATCCACAGCCGCAACCATTTCCATCACAACAACCATATCTACAGCTGCAACCATTTCCGTAGCTGCAACAACCATATTCGCAGCCGCAACCATTTCGACCACAACAACCATATCCACAACCGCAACCACAG	MQPQNPSQQQPQEQVPLVQQQQFLGQQQPFPPQQPYPQPQPFPSQQPYLQLQPFP*LQQPYSQPQPFRPQQPYPQPQPQ	237	79	1	0	0	0	0	0	0	0.64	0.61	2.81	0.76	0	0	0.58	0.73	0	0.6	0	0	0	0	0	0.54	0	0	0	0	2.83	0.59	0	0	0	0.56	0.61	0	0.63	0.68	0	0	0	0.64	0	0.69	0.55	0
Amp_375	TTGCAGCCACAAAATCCATCTCAGCAACAACCACAAGAGCAAGTTCTATTGGTGCAACAACAACCATTTCTAGGGCAGCAACAACAACAATTTCCAGGGCAGCAATAACCATTTCGACCACAACAGCCATATCCGCAGCCGCAACTATTTCCTCCAAAACTACCATATCCGCAGCCGCAACCATTTACACCACATCAATCATATCCACAACCACAACCACAG	MQPQNPSQQQPQEQVLLVQQQPFLGQQQQQFPGQQ*PFRPQQPYPQPQLFPPKLPYPQPQPFTPHQSYPQPQPQ	222	74	1	0	0	4.92	5.22	4.71	5.07	3.7	3.35	4.25	0	4.48	4.1	2.7	0	0	3.12	4.3	4.31	4.56	4.05	4.12	3.19	4.05	5.01	4.08	3.98	4.13	3.13	5.38	4.63	4.77	3.04	3.23	0	3.66	1.66	0	4.64	4.62	3.3	4.64	3.4	4.02	5.31
Amp_379	TTGCAACCAGAAAATCCATCTCAGCAACAACCACAAGAGCAAGTTCCATTGGTGCAACAACAACAATTTCTAGGGCAGCAACAACAACAATTTCCAGGGCAGCAATAACCATTTCGACCACAACAGCCATATCCGCAGCCGCAACCATTTCCTCCACAACTACCATGTCCGCAGCCGCAACCATTTCCACCACAACAATCATATCCACAACCACAACCACAA	MQPENPSQQQPQEQVPLVQQQQFLGQQQQQFPGQQ*PFRPQQPYPQPQPFPPQLPCPQPQPFPPQQSYPQPQPQ	222	74	1	0	0	3.67	3.84	3.56	3.82	2.67	2.47	3.24	0	3.46	3.26	2.09	0	0	2.12	3.15	3.36	3.43	2.93	3.13	2.54	3.02	3.46	2.78	2.89	3.18	2.34	3.69	3.41	3.37	2.2	2.29	0	2.66	1.27	0	3.61	3.51	2.38	3.5	2.47	2.78	3.88
Amp_383	TTGCAGCCACAAAATCCATCTCAGCAACAACCACAAGAGCAAGTTCCATTGGTACAACAACAACAATTTCTAGGGCAGCAACAACAATTTCCAACACAACAACCATATCTGCAGCCGCAACCATTTCCATCACAACAACCATATCTGCAGCTGCAACCATTTTCGCAGCCGCAACTACCCATATTCGCAGCCGCAACCATTTCGACCACAACAACCATATCCACAACCGCAACCACAG	MQPQNPSQQQPQEQVPLVQQQQFLGQQQQFPTQQPYLQPQPFPSQQPYLQLQPFSQPQLPIFAAATISTTTTISTTATT	238	79	0	0	0	0	0	0	0	2.13	2.17	5.37	2.96	0	0	2.04	2.86	0	2.15	0	0	0	0	0	2.2	0	0	0	0	5.79	2.13	0	0	0	2.09	1.99	0	2.23	2.37	0	0	0	1.96	0	1.98	2.17	0
Amp_386	TTGCAGCCACAAAATCCATCTCAGCAACAGCCACAAGAGCAAGTTCCATTGGTACAACAACAAAAATTTCTAGGGCAGCAACAACAATTTCCACCACAACAACCATATCCATAGCCGCCACCATTTCCATCACAACAACCATATCTGCAGTTGCAACCATTTCCGCAGCCGCAACTACCATATTTGCAGCCGCAACCATTTCGACCACAACAACCATATCCACAACCGTAACCACAG	MQPQNPSQQQPQEQVPLVQQQKFLGQQQQFPPQQPYP*PPPFPSQQPYLQLQPFPQPQLPYLQPQPFRPQQPYPQP*PQ	237	79	2	0	0	0	0	0	0	1.96	1.94	2.28	0	0	0	1.66	2.52	0	0	0	0	0	0	0	1.85	0	0	0	0	2.38	1.86	0	0	0	1.78	1.85	0	3.82	2.17	0	0	0	1.88	0	2.04	2.11	0
Amp_389	TTGCAGCCACAAAATCCATCTCAGCAATAGCCACAAGAGCAAGTTCCATTGGTACAACAACAACAATTTCTAGGGCAGCAACAACCATTTCCACCACAACAACCATATCCACAGCCGCAACCATTTCCATCACAACAACCATATCTGCAGCTGCAACCATTTCCGCAGCCGCAACTAGCATATTCGCAGCCACAACCATTTTGACCACAACAACCATATCCACAACCGCAACCACAG	MQPQNPSQQ*PQEQVPLVQQQQFLGQQQPFPPQQPYPQPQPFPSQQPYLQLQPFPQPQLAYSQPQPF*PQQPYPQPQPQ	237	79	2	0	0	0	0	0	0	1.97	2.05	0	2.54	0	0	1.98	2.74	0	1.99	0	0	0	0	0	2.15	0	0	0	0	0	2.04	0	0	0	2.09	2.09	0	2.2	2.23	0	0	0	2.07	0	2.04	2.18	0
DQ246446	TTGCAGCCACAAAATCCATCTCAGCAACAGCCACAAGAGCAAGTTCCATTGGTACAACAACAACAATTTCTAGGGCAGCAACAACCATTTCCACCACAACAACCATATCCACAGCCGCAACCATTTCCATCACAACAACCATATCTGCAACTGCAACCATTTCCGCAGCCGCAACTACCATATTCGCAACCACAACCATTTCGACCACAACAACCATATCCACAACCGCAACCACAG	MQPQNPSQQQPQEQVPLVQQQQFLGQQQPFPPQQPYPQPQPFPSQQPYLQLQPFPQPQLPYSQPQPFRPQQPYPQPQPQ	237	79	0	0	0	0	0	0	0	3.01	3.34	4.76	4.68	0	0	3.46	4.55	0	3.62	0	0	0	6.68	5.72	3.54	5.91	0	6.36	6.12	5.06	3.41	0	0	0	3.5	3.52	0	2.06	3.69	0	0	0	3.44	0	3.52	3.37	0
EF569971	CCGCAGCCACAAAATCCATCTCAGCCACAGCCACAAGGGCAAGTTCCATTGGTACAACAACAAGAATTTCCAGGGCAGCAACAACAATTTCCACCACAACAGCCATATCCGCAGCCGCAACCATTTCCATCACAACAACCATATCTGCAATTGCAACCATTTCCACAACCGCAACCATTTCCGCCACAACTACCATATCCGCAGCCACCACCATTTTCACCACAACAACCGTATCCACAACCGCAACCACAG	PQPQNPSQPQPQGQVPLVQQQEFPGQQQQFPPQQPYPQPQPFPSQQPYLQLQPFPQPQPFPPQLPYPQPPPFSPQQPYPQPQPQ	252	84	0	0	0	0	0	0	0	1.66	0	0	2.63	0	0	0	2.67	0	2.05	0	0	0	0	0	2.02	0	0	0	0	0	0	0	0	0	2.06	0	0	0	3.08	0	0	0	1.96	0	0	2.96	0
EU018293	TTGCAGCCACAAAATCCATCTCAGCAACAGCCACAAGAGCAAGTTCCATTGGTACAACAACAACAATTTCTAGGGCAGCAACAACCATTTCCACCACAACAACCATATCCACAGCCGCAACCATTTCCATCACAACAACCATATCTGCAACTGCAACCATTTCCGCAGCCGCAACTACCATATTCACAGCCACAACCATTTCGACCACAACAACCATATCCACAACCGCAACCACAG	MQPQNPSQQQPQEQVPLVQQQQFLGQQQPFPPQQPYPQPQPFPSQQPYLQLQPFPQPQLPYSQPQPFRPQQPYPQPQPQ	237	79	0	0	0	0	0	0	0	0.51	0.51	0	0.57	0	0	0.46	0.52	0	0.45	0	0	0	0	0	0.47	0	0	0	0	0	0.45	0	0	0	0.45	0.49	0	0.75	0.45	0	0	0	0.45	0	0.51	0.48	0
JN831389.1	TTGCAGCCACAAAATCCATCTCAGCAACAGCCACAAGAGCAAGTTCCATTGGTACAACAACAAAAATTTCTATGGCAGCAACAACAATTTCCACCACAACAACCAGATCCGCAGCCGCAACCATTTCCATCACAACAACCATATCTGCAGTTGCAACCATTTCCGCAGCCGCAACTACCATATTCGTAGTCGCAACCATTTCGACCACAACAACCATATCCACGACCGCAACCACAG	MQPQNPSQQQPQEQVPLVQQQKFLWQQQQFPPQQPDPQPQPFPSQQPYLQLQPFPQPQLPYS*SQPFRPQQPYPRPQPQ	237	79	1	0	0	0	0	0	0	2.39	2.35	2.42	3.13	0	0	2.49	3.23	0	2.36	0	0	0	0	0	2.32	0	0	0	0	2.39	2.41	0	0	0	2.19	2.36	0	2.52	2.78	0	0	0	2.27	0	2.44	2.57	0
JX828212.1	TTGCAGCCACAAAATCCATCTCAGCAACAACCACAAGAGCAAGTTCCATTGGTACAACAACAACAATTTCCAGGGCGGCAACAACCATTTCCACCGCAACAGCCATATCCGCAGCCGCAACCATTTCCATCACAACAACCATATCTGCAGCTGCAACCATTTCCGCAGCCGCAACTACCATATCCGCAGCCGCAACCATTTCGACCACAACAACCATATCCACAACCGCAACCACAG	MQPQNPSQQQPQEQVPLVQQQQFPGRQQPFPPQQPYPQPQPFPSQQPYLQLQPFPQPQLPYPQPQPFRPQQPYPQPQPQ	237	79	0	0	0.29	0	0	0	0	0	0	0	0	0	0	0	0	0.28	0	0	0	0	0	0	0	0	0	0	0	0	0	0	0	0	0	0	0.28	0	0	0.28	0	0	0	0	0	0	0
JX828263.1	TTGCAGCCACAAAATCCATCTCAGCAACAGCCACAAGAGCAAGTTCCATTGGTACAACAACAACAATTTCTAGGGCAGCAACAACCATTTCCACCACAACAACCATATCCACAGCTGCAACCATTTCCATCACAACAACCATATCTGCAGCTGCAACCATTTCCGCAGCCGCAACTACCATATTCACAGCCACAACCATTTCGACCACAACAACCATATCCACAACCGCAACCACAG	MQPQNPSQQQPQEQVPLVQQQQFLGQQQPFPPQQPYPQLQPFPSQQPYLQLQPFPQPQLPYSQPQPFRPQQPYPQPQPQ	237	79	0	0	0	0	0	0	0	0.89	0.86	0	0.88	0	0	0.64	0.82	0	0.4	0	0	0	0	0	0.63	0	0	0	0	0	0.55	0	0	0	0.48	0.51	0	0.63	0.85	0	0	0	0.6	0	0.56	0.71	0
JX828313.1	TTGCAGCCATAAAATCCATCTCAGCAACAGCCACAAGAGCAAGTTCCATTGGTACAACAACAACAATTTCTAGGGCAGTAACAACCATTTCCACCACAACAACCATATCCACAGCCGCAACCATTTCCATCACAACAACCATATCTGCAGCTGCAACCATTTCCGCAGCCGCAACTACCATATTCGCAGCCACAACCATTTCGACCACAACAACCATATCCACAACCGCAACCACAG	MQP*NPSQQQPQEQVPLVQQQQFLGQ*QPFPPQQPYPQPQPFPSQQPYLQLQPFPQPQLPYSQPQPFRPQQPYPQPQPQ	237	79	2	0	0	0	0	0	0	0	0	0.38	0	0	0	0	0	0	0	0	0	0	0.5	0.61	0	0.58	0	0.48	0.62	0.67	0	0	0	0	0	0	0	0	0	0	0	0	0	0	0	0	0
KC715890.1	TTGCAGCCACAAAATCCATCTCAGCAACAGCCACAAGAGCAAGTTCCATTGGTACAACAACAACAATTTCTAGGGCAGCAACAACCATTTCCACCACAACAACCATATCCACAGCCGCAACCATTTCCATCACAACAACCATATCTGCAGCTGCAACCATTTCCGCAGCCGCAACTACCATATTCACAGCCACAACCATTTCGACCACAACAACCATATCCACAACCGCAACCACAG	MQPQNPSQQQPQEQVPLVQQQQFLGQQQPFPPQQPYPQPQPFPSQQPYLQLQPFPQPQLPYSQPQPFRPQQPYPQPQPQ	237	79	0	0	0	0	0	0	0	1.88	1.98	1.9	2.6	0	0	1.96	0.66	0	1.88	0	0	0	0.85	0.92	1.96	0.96	0	0.82	0.91	2.2	1.95	0	0	0	0.58	1.97	0	3.45	0.68	0	0	0	2.01	0	1.9	0.63	0
KC715915.1	TTGCAGCCACAAAATCCATCTCAGCAACAGCCACAAGAGCAAGTTCCATTGGTACAACAACAACAATTTCTGGGGCAGCAACAACCATTTCCACCACAACAACCATATCCACAGCCGCAACCATTTCCATCACAACAACCATATCTACAGCTGCAACCATTTCCGTAGCTGCAACAACCATATCCGCAGCCGCAACCATTTCGACCACAACAACCATATCCACAATCGCAACCACAG	MQPQNPSQQQPQEQVPLVQQQQFLGQQQPFPPQQPYPQPQPFPSQQPYLQLQPFP*LQQPYPQPQPFRPQQPYPQSQPQ	237	79	1	0	0	0	0	0	0	1.45	1.43	0	1.98	0	0	1.48	2.02	0	1.43	0	0	0	0	0	1.35	0	0	0	0	0	1.5	0	0	0	1.42	1.41	0	1.42	1.73	0	0	0	1.49	0	1.42	1.64	0
KC715927.1	TTGCAGCCACAAAATCCATCTCAGCAACAACCACAAGAGCAAGTTTCATTGGTACAACAACAACAATTTCTAGGGCAGCAACAACCATTTCCACCACAACAACCATATCCACAGCCGCAACCATTTCCATCACAACAACCATATCTGCAGCTGCAACCATTTCCGCAGCCGCAACTACCATATTCGCAGCCACAACCATTTCGACCACAACAACCATATCCACAACCGCAACCACAG	MQPQNPSQQQPQEQVSLVQQQQFLGQQQPFPPQQPYPQPQPFPSQQPYLQLQPFPQPQLPYSQPQPFRPQQPYPQPQPQ	237	79	0	0	0	0	0	0	0	0	0	0	0	0	0	0	0	0	0	0	0	0	2.55	2.36	0	2.47	0	2.73	2.45	0	0	0	0	0	0	0	0	0	0	0	0	0	0	0	0	0	0
KJ410476.1	CCGCAGCCACAAAATCCATCTCAGCCACAGCCACAAGGGCAAGTTCCATTGGTACAACAACAAGAATTTCCAGGGCAGCAACAACAATTTCCACCACAACAGCCATATCCGCAGCCGCAACCATTTCCATCACAACAACCATATCTGCAATTGCAACCATTTCCACAACCGCAACCATTTCCGCCACAACTACCATATCCGCAGCCACCACCATTTTCACCACAACAACCATATCCACAACCGCAACCACAG	PQPQNPSQPQPQGQVPLVQQQEFPGQQQQFPPQQPYPQPQPFPSQQPYLQLQPFPQPQPFPPQLPYPQPPPFSPQQPYPQPQPQ	252	84	0	0	0	0	0	0	0	0.45	1.87	1.95	0.75	0	0	2.29	0.71	0	0.55	0	0	0	0	0	0.52	0	0	0	0	1.81	2.01	0	0	0	0.48	2.02	0	0	0.3	0	0	0	0.53	0	2.04	0.33	0
KX452085.1	CCGCAGCCACAAAATCCATCTCAGCCACAGCCACAAGGGCAAGTTCCATTGGTACAACAACAACAATTTCCAGGGCAGCAACAACAATTTCCACCACAACAGCCATATCCGCAGCCGCAACCATTTCCATCACAACAACCATATCTGCAATTGCAACCATTTCCACAACCGCAACCATTTCCGCCACAACTACCATATCCGCAGCCACCACCATTTTCACCACAACAACCATATCCACAACCGCAACCACAG	PQPQNPSQPQPQGQVPLVQQQQFPGQQQQFPPQQPYPQPQPFPSQQPYLQLQPFPQPQPFPPQLPYPQPPPFSPQQPYPQPQPQ	252	84	0	0	0	0	0	0	0	0	0.47	0.56	0.31	0	0	0.54	0.29	0	0.27	0	0	0	0	0	0.27	0	0	0	0	0.48	0.48	0	0	0	0.27	0.51	0	0	0	0	0	0	0.27	0	0.49	0	0
LT627577.1	TTGCAGCCACAAAATCCATCTCAGCAACAGCCACAAGAGCAAGTTCCATTGGTACAACAACAACAATTTCTAGGGCAGCAACAACCATTTCCACCACAACAACCATATCCACAGCCGCAACCATTTCCATCACAACAACCATATCTGCAACTGCAACCATTTCCGCAGCCGCAACTACCATATTCGCAACCACAACCATTCCGACCACAACAACCATATCCACAACCGCAACCACAG	MQPQNPSQQQPQEQVPLVQQQQFLGQQQPFPPQQPYPQPQPFPSQQPYLQLQPFPQPQLPYSQPQPFRPQQPYPQPQPQ	237	79	0	0	0	0	0	0	0	0.27	0.28	0	0.28	0	0	0	0.28	0	0	0	0	0	0	0	0	0	0	0	0	0	0	0	0	0	0	0.27	0	0	0.15	0	0	0	0	0	0	0.27	0
LT627586.1	TTGCAGCCGCAAAATCCATCTCAGCAACAACCACAAGAGCAAGTTTCGTTGGTGCAACAACTACAATATCCAGGGCAACAACAACCATTTCCACCACAACAGCCATATCCGCAGCCGCAACCATTTCCATCACAACAACCATTGCCGCAACCGCAACCATTTCTGCCACAACTACCATATCCGCAGCCACAACCATTTCCACCACAACAACCATATCCACAACCGCAACCACAG	MQPQNPSQQQPQEQVSLVQQLQYPGQQQPFPPQQPYPQPQPFPSQQPLPQPQPFLPQLPYPQPQPFPPQQPYPQPQPQ	234	78	0	0.82	0.86	0.4	0.41	0.43	0.34	0.33	0.3	0.27	0.51	0.43	0.34	0	0.45	0.84	0	0.27	0.31	0.34	0.32	0.34	0.27	0.33	0.36	0.31	0.31	0.33	0	0.36	0.3	0.3	0	0	0.93	0.27	0.27	0.8	0.38	0.37	0	0.39	0.13	0.28	0.43
LT627589.1	TTGCAGCCGCAAAATCCATCTCAGCAACAACCACAAGAGCAAGTTTCGTTGGTGCAACAACTACAATATCCAGGGCAACAACAACCATCTCCACCACAACAGCCATATCCGCAGCCGCAACCATTTCCATCACAACAACCATTGCCGCAACCGCAACCATTTCTGCCACAACTACCATATCCGCAGCCACAACCATTTCCACCACAACAACCATATCCACAACCGCAACCACAG	MQPQNPSQQQPQEQVSLVQQLQYPGQQQPSPPQQPYPQPQPFPSQQPLPQPQPFLPQLPYPQPQPFPPQQPYPQPQPQ	234	78	0	7.88	7.77	1.38	1.44	1.36	1.37	1.02	0.94	1.04	4.34	1.36	1.56	0.87	4.34	8.17	0.81	1.04	1.31	1.36	1.22	1.17	0.97	1.18	1.29	1.19	1.25	1.29	0.86	1.26	1.24	1.27	0.8	0.81	8.27	0.9	2.5	7.21	1.4	1.36	0.85	1.42	0.84	0.96	1.38
TAU51309	TTGCAGCCGCAAAATCCATCTCAGCAACAACCACAAGAGCAAGTTCCGTTGGTGCAACAACAACAATATCCAGGGCAGCAACAACCATTTCCACCACAACAACCATATCCGCAGCCGCAACCATTTTCATCACAACAACCATTTCTGCAGCCGCAACCATTTCTGCTACAACTACCATATCCGCAGCCACAACCATTTCCACCACAACAACCATATCCACAACCGCAACCACAC	MQPQNPSQQQPQEQVPLVQQQQYPGQQQPFPPQQPYPQPQPFSSQQPFLQPQPFLLQLPYPQPQPFPPQQPYPQPQPH	234	78	0	8.36	8.63	0	0	0	0	0	0	0	4.62	0	0	0	4.86	8.81	0	0	0	0	0	0	0	0	0	0	0	0	0	0	0	0	0	0	9.15	0	2.34	8.4	0	0	0	0	0	0	0
TAU51310	TTGCAGCCATAAAATCCATCTCAGCAACAGCCACAAGAGCAAGTTCCATTGGTACAACAACAACAATTTCTAGGGCAGCAACAACCATTTCCACCACAACAACCATATCCACAGCCACAACCATTTCCATCACAACAGCCATATCTGCAGCTGCAACCATTTCCGCAGCCGCAACTACCATATTCGCAGCCACAACCATTTCGACCACAACAACCATATCCTCAACCGCAACCACAG	MQP*NPSQQQPQEQVPLVQQQQFLGQQQPFPPQQPYPQPQPFPSQQPYLQLQPFPQPQLPYSQPQPFRPQQPYPQPQPQ	237	79	1	0	0	0	0	0	0	0.52	0.5	0.4	0.55	0	0	0.4	0.55	0	0.41	0	0	0	0	0	0.47	0	0	0	0	0.34	0.41	0	0	0	0.45	0.52	0	0.49	0.47	0	0	0	0.48	0	0.5	0.57	0
TraesCS6A02G048900	TTGCAGCCGCAAAATCCATCTCTGCAACAACCACAAGAGCAAGTTCCATTGGTGCAACAACAACAATTTCCAGGGCAGCAACAAACATTTCCACCACAACAACCATATCCGCAGCCGCAACCATTTCCAGGACAACAACCATATCCGCAGCCGCAACTATTTCCACAGCCGCAACCTTTTCCGCCACAACTTCCATATCCGCAGCCGCAACCATTTCCCCCACAACAACCATATCCACAACCGCAAACACAT	MQPQNPSLQQPQEQVPLVQQQQFPGQQQTFPPQQPYPQPQPFPGQQPYPQPQLFPQPQPFPPQLPYPQPQPFPPQQPYPQPQTH	252	84	0	1.17	1.17	0.43	0.53	0.61	0.42	0	0	0	0	0.66	0.5	0	0	0.53	0	0.3	0.44	0.49	0	0	0	0	0.47	0	0	0	0	0.42	0.31	0.4	0	0	0.53	0	0	0.7	0.44	0.47	0	0.54	0	0	0.45
TraesCS6A02G049400	TTGCAGCCACAACATCCATCTCAGCAACAGCCACAAGAGCAAGTTCCATTGGTACAACAACAACAATTTCTAGGGCAGCAACAACCATTTCCACCACAACAACCATATCCACAGCCGCAACCATTTCCATCACAACAACCATATCTGCAACTACAACCATTTCCGCAGCCGCAACTACCATATTCGCAGCCACAACCATTTCGACCACAACAACCATATCCACAACCGCAACCACAG	MQPQHPSQQQPQEQVPLVQQQQFLGQQQPFPPQQPYPQPQPFPSQQPYLQLQPFPQPQLPYSQPQPFRPQQPYPQPQPQ	237	79	0	0.43	0.36	0.13	0.26	0.27	0.29	0	0	0	0	0.27	0	0	0	0.39	0	0	0.27	0.26	0	0	0	0	0.29	0	0	0	0	0.3	0.27	0.13	0	0	0.4	0	0	0.42	0.26	0.27	0	0.27	0	0	0.27
TraesCS6A02G049500	TTGCAGCCACAAAATCCATCTCAGCAACAGCCACAAGAGCAAGTTCCATTGGTACAACAACAACAATTTCTAGGGCAGCAACAAACATTTCCACCACAACAACCATATCCACAGCTGCAACCATTTCCATCACAACAACCATATCTACAGCTGCAACCATTTCCGCAGCCGCAACTACCATATTCGCAGCCACAACCATTTCGACCACAACAACCATATCCACAACCGCAACCACAG	MQPQNPSQQQPQEQVPLVQQQQFLGQQQTFPPQQPYPQLQPFPSQQPYLQLQPFPQPQLPYSQPQPFRPQQPYPQPQPQ	237	79	0	1.33	1.29	1.05	1.09	0.99	1.02	0	0	0	0	0.93	0.81	0	0	1.16	0	0.86	0.86	0.86	0	0	0	0	1.1	0	0	0	0	1.1	0.88	0.89	0	0	1.22	0	0	1.14	0.85	0.89	0	0.87	0	0	1.1
TraesCS6A02G049600	TTGCAGCCACAAAATCCATCTCAGCAACAGCCACAAGAGCAAGTTCCATTGGTACAACAACAACAATTTCTAGGGCAGCAACAACCATTTCCACCACAACAACCATATCCACAGCCGCAACCATTTCCATCACAACAACCATATCTGCAGCTGCAACCATTTCCGCAGCCGCAACTACCATATTCGCAGCCACAACCATTTCGACCACAACAACCATATCCACAACCGCAACCACAG	MQPQNPSQQQPQEQVPLVQQQQFLGQQQPFPPQQPYPQPQPFPSQQPYLQLQPFPQPQLPYSQPQPFRPQQPYPQPQPQ	237	79	0	10.35	10.07	5.89	6.23	6.36	6.5	10.45	10.7	13.95	13.3	6.2	6.3	10.07	12.9	9	10.06	5.18	5.81	5.73	13.05	12.35	10.3	13.05	6.33	13.35	13.05	14.95	9.75	5.97	5.71	5.6	9.54	9.77	9.31	10.35	13.45	9.34	6.11	5.9	9.61	6.37	10.08	11.35	6.46
TraesCS6A02G049700	TTGCAGCCACAAAATCCATCTCAGCAACAGCCACAGGAGCAAGTTCCAGTGGTACAACAACAACAATTTCTAGGGCAGCAACAACCATTTCCACCACAACAACCATATCCACAGCCGCAACCATTTCCATCACAACAACCATATCTGCAGCTGCAACCATTTCCGCAGCCGCAACTACCATATTCGCAGCCACAACCATTTCAACCACAACAACCATATCCACAACCGCAACCACAG	MQPQNPSQQQPQEQVPVVQQQQFLGQQQPFPPQQPYPQPQPFPSQQPYLQLQPFPQPQLPYSQPQPFQPQQPYPQPQPQ	237	79	0	6.23	6.16	3.88	4.06	3.94	4.38	0	0	0	0	3.84	4.32	0	0	6	0	3.75	4.13	4.04	0	0	0	0	4.19	0	0	0	0	4.25	4.27	4.08	0	0	6.2	0	0	5.68	4.13	3.76	0	3.92	0	0	3.94
TraesCS6B02G065536	TTGCAGCCGCAAAATCCATCTCAGCAACAACCACAAGAGCAAGTTCCGTTGGTGCAACAACAACAATATCCAGGGCAGCAACAACCATTTCCACCACAACAACCATATCCGCAGCCGCAACCATTTCCATCACAACAACCATTTCTGCAGCCGCAACCATTTCTGCTACAACTACCATATCCGCAGCCACAACCATTTCCACCACAACAACCATATCCACAACCGCAACCACAG	MQPQNPSQQQPQEQVPLVQQQQYPGQQQPFPPQQPYPQPQPFPSQQPFLQPQPFLLQLPYPQPQPFPPQQPYPQPQPQ	234	78	0	0	0	4.78	4.87	4.29	4.88	2.68	2.53	3.84	0	4.3	4.61	2.8	0	0	2.96	4.76	4.38	5.01	3.59	3.09	2.62	3.21	4.51	3.72	3.45	3.58	2.75	4.96	4.62	4.8	2.79	2.75	0	2.9	1.34	0	5.01	4.45	2.81	4.43	2.94	2.83	4.25
TraesCS6B02G065578	TTGCAGCCGCAAAATCCATCTCAGCAACAACCACAAGAGCAAGTTCCGTTGGTGCAACAACTACAATATCCAAGGCAACAACAACCATTTCCACCACAACAGCCATATCCGCAGCCGCAACCATTTCCATCACAACAACCATTGCCGCAACGGCAACCATTTCTGCCACAACTACCATATCCGCAGCCACAACCATTTCCACCACAACAACCATATCCACAACCGCAACCACAG	MQPQNPSQQQPQEQVPLVQQLQYPRQQQPFPPQQPYPQPQPFPSQQPLPQRQPFLPQLPYPQPQPFPPQQPYPQPQPQ	234	78	0	0	0	0.27	0.29	0.17	0	0	0	0	0	0.27	0	0	0	0	0	0	0	0	0	0	0	0.28	0	0	0	0	0	0	0	0	0	0	0	0	0	0	0.28	0	0	0.27	0	0	0.31
TraesCS6B02G065856	TTGCAGCCACAAAATCCATCTCAGCAACAGCCACAAGAGCAAGTTCCATTGGTACAACAACAACAATTTCCAGGGCAGCAACAACAATTTCCACCACAACAGCCATATCCGCAGCCGCAACCATTTCCATCACAACAACCATATCTGCAACTGCAACCATTTCCGCAGCCGCAACCATTTCCGCCACAACTACCATATCCGCAGCCGCAATCATTTCCACCACAACAACCATATCCACAACAGCAACCACAG	MQPQNPSQQQPQEQVPLVQQQQFPGQQQQFPPQQPYPQPQPFPSQQPYLQLQPFPQPQPFPPQLPYPQPQSFPPQQPYPQQQPQ	252	84	0	0	0	0.3	0.34	0.34	0	0	0	0.29	0	0.33	0	0	0	0	0	0	0	0.29	0	0	0	0	0	0	0	0	0	0	0	0	0.26	0	0	0	0	0	0.29	0.29	0	0.31	0	0	0.26
TraesCS6B02G086500	TTGCAGCCACAAAATCCATCTCAGCAACAACCACAAAAGCAAGTTCCATTGGTGCAACAACAACAATTTCTAGGGCAGCAACAACCATTTCCACCACAACAGCCATATCCGCAGCCGCAACCATTTCCATCACAACAACCATATCCACAGCCACAACCATTTCTGCCACAACTACCATATCCGCGTCCGCAACCATTTCTACCACAACAACCATATCCACAACCGGAACCACAG	MQPQNPSQQQPQKQVPLVQQQQFLGQQQPFPPQQPYPQPQPFPSQQPYPQPQPFLPQLPYPRPQPFLPQQPYPQPEPQ	234	78	0	6.78	6.75	3.62	3.96	3.54	3.95	2.3	2.36	2.85	3.36	3.62	3.78	2.28	3.39	6.56	2.17	3.58	3.55	0	2.96	0	2.33	2.75	3.58	2.96	2.77	2.81	2.21	3.8	3.87	3.59	2.23	2.17	6.64	0	2.8	6.42	3.94	0	2.28	3.66	2.41	2.45	3.83
TraesCS6B02G086522	TTGTAGCCGCAAAATCCATCTCAACAACGACCACAATAGTAATTTCCGTTGGTGCAACAACAACAATTTCCAGGGCAGCAACAACCATTCCCACCACAACAGCCATATCCGCAGCCGCAACCGTTTCTGTCACAACAACCATATTCGCAACCGTAACCATTTCCGCCACAACTACCATATCCACAAGCGCAACCATTTCCAACACAACAACCATATCCACAACCGCAACCACAG	M*PQNPSQQRPQ**FPLVQQQQFPGQQQPFPPQQPYPQPQPFLSQQPYSQP*PFPPQLPYPQAQPFPTQQPYPQPQPQ	234	78	4	11.65	11.7	7.64	8.37	7.17	8.47	5.2	5.29	6.56	7.39	7.16	7.47	5.01	6.59	11.45	5.38	8	6.99	0	6.16	11.35	4.88	5.93	8.63	6.21	5.84	6.1	4.8	9.01	7.64	7.71	5.06	5.36	12.5	0	5.64	11.95	7.73	0	5.26	7.32	5.46	6.05	7.75
TraesCSU02G108000	TTGCAGCCGCAAAATCCATCTCAGCAACAACCACAAGAGCAAGTTCCATTGGTGCAACAACAACAATTTCCAGGGCAGCAACAACCATTTCCACCACAACAGCCATATCCGCAGCCGCAACCATTTCCATCACAACAACCATATCCGCAGCCGCAACCATTTCCGTCACAACTACCATATCCGCAGCCGCAACCATTTCCACCACAACAACCCTATCCACAACCGCAACCACAA	MQPQNPSQQQPQEQVPLVQQQQFPGQQQPFPPQQPYPQPQPFPSQQPYPQPQPFPSQLPYPQPQPFPPQQPYPQPQPQ	234	78	0	4.85	4.88	2.65	2.38	2.66	2.86	1.58	1.68	0	2.68	2.83	3.09	1.82	2.9	5.66	1.85	2.84	3.2	3.31	0	0	2	0	2.66	0	0	0	1.91	2.54	2.8	3.36	2.02	1.79	5.48	1.75	2.19	4.97	3.29	2.9	1.85	2.95	1.88	1.8	2.53
TraesCSU02G108100	TTGCAGCTACAAAATCCATCTCAGCAACAGCCACAAGAGCAAGTTCCATTGGTACAAGAACAACAATTTCCAGGGCAGCAACAACCATTTCCACCACAACAGCCATATCCGCAGCCGCAACCATTTCCATCACAACAACCATATCTGCAGCTGCAACCATTTCCACAGCCGCAACTACCATATCCGCAGCCGCAACCATTTCGACCACAACAACCATATCCACAGCCGCAACCACAG	MQLQNPSQQQPQEQVPLVQEQQFPGQQQPFPPQQPYPQPQPFPSQQPYLQLQPFPQPQLPYPQPQPFRPQQPYPQPQPQ	237	79	0	3.98	3.9	2.21	2.44	2.26	2.4	1.26	1.18	0	1.77	2.4	2.83	1.48	1.92	4.19	1.31	2.35	2.48	2.63	0	0	1.38	0	2.36	0	0	0	1.31	2.25	2.61	2.45	1.4	1.22	4.21	1.24	1.45	4.09	2.46	2.47	1.31	2.39	1.17	0	2.27
TraesCSU02G108300	TTGCAGCCACAAAATCCATCTCAGCAACAACCACAAGAGCAAGTTCCATTGGTACAACAACAACAATTTCCAGGGCAGCAACAACCATTTCCACCACAACAGCCATATCCGCAGCTGCAACCATTTCCATCACAACAACCATATATGCAGCTGCAACCATTTCCGCAGCCGCAACTACCATATCCGCAGCCGCAACTACCATATCCGCAGCCGCAACCATTTCGACCACAACAATCATATCCACAACCGCAACCACAG	MQPQNPSQQQPQEQVPLVQQQQFPGQQQPFPPQQPYPQLQPFPSQQPYMQLQPFPQPQLPYPQPQLPYPQPQPFRPQQSYPQPQPQ	258	86	0	0.37	0.39	0	0	0.27	0	0	0	0	0	0	0	0	0	0.35	0	0.27	0	0	0	0	0	0	0.27	0	0	0	0	0.27	0.3	0.28	0	0	0.42	0	0	0.39	0	0.27	0	0	0	0	0.27
TraesCSU02G108363	TTGCAGCCACAAAATCCATCTCAGCAACAACCACAAGAGCAAGTTCCATTGGTACAACAACAGCAATTTCCAGGGCAGCAACAACCATTTCCACCACAACAGCCATATCCGCAGCCGCAACCATTTCCATCACAACAACCATATCTGCAGCTGCAACCATTTCCGCAGCCGCAACTACCATATCCGCAGCCGCAACCATTTCGACCACAACAACCATATCCACAACCGCAACCACAG	MQPQNPSQQQPQEQVPLVQQQQFPGQQQPFPPQQPYPQPQPFPSQQPYLQLQPFPQPQLPYPQPQPFRPQQPYPQPQPQ	237	79	0	8.24	8.66	4.67	5.29	5.03	5.25	2.92	2.9	0	4.09	5.2	5.67	3.08	4.14	9.39	2.87	5.18	5.27	5.66	0	0	3.07	0	4.81	0	0	0	2.94	4.83	5.75	5.26	3	2.78	8.43	2.88	3.21	8.81	5.36	5.11	2.82	5.02	2.68	2.99	4.94
TraesCSU02G108700	TTGCAGCCGCAAAATCCATCTCAACAACAACCACAAGAGCAAGTTCCATTGATGCAACAACAACAACAATTTCCAGGGCAGCAAGAACAATTTCCACCACAACAGCCATATCCGCATCAGCAACCATTTCCATCACAACAACCATATCCGCAGCCGCAACCATTTCCGCCACAACTACCATATCCGCAGACGCAACCATTTCCACCACAACAACCATATCCACAACCGCAACCACAG	MQPQNPSQQQPQEQVPLMQQQQQFPGQQEQFPPQQPYPHQQPFPSQQPYPQPQPFPPQLPYPQTQPFPPQQPYPQPQPQ	237	79	0	6.04	5.89	3.42	4.11	4.01	2.91	2.25	2.38	0	3.29	4.1	3.84	2.6	3.32	6.25	2.44	4.39	3.53	3.92	0	0	2.56	0	3.49	0	0	0	2.58	3.25	3.96	3	2.32	2.12	5.17	2.4	2.93	6.94	3.73	4.37	2.17	3.45	2.33	2.04	4.05
TraesCSU02G149946	TTGCAGCCACAAAATCCATCTCAGCAACAACCACAAGAGCAAGTTCCATTGGTGCAACAACAACAATTTCTAGGGCAGCAACAACAACAATTTCCAGGGCAACAACAACCATTTCCACCACAACAGCCATATCCGCAGCCGCAACCATTTCTGCCACAACTACCATATCCGCAGCCGCAACCATTTCCACCACAACAATCATATCCACAACCACAACCACAA	MQPQNPSQQQPQEQVPLVQQQQFLGQQQQQFPGQQQPFPPQQPYPQPQPFLPQLPYPQPQPFPPQQSYPQPQPQ	222	74	0	0	0	28.5	27	27.25	28.8	17.5	17.7	25	0	27.2	30.55	17.75	0	0	20.1	30.4	29.9	31.65	22.05	21.05	16.6	21.8	27.75	22.2	22.95	23.2	20.05	28.8	29.6	29.5	19.15	18.95	0	19.4	9.45	0	26.85	29.65	19.5	28.25	19.5	19.6	27.2
TraesCSU02G153800	TTGCAGCCGCAAAATCCATCTCTGCAGCAACCACAAGAGCAAGTTCCATTGGTGCAACAACAACAATTTCCAGGGCAGCAACAAACATTTCCACCACAACAGCCATATCCGCAGCCGCAACCATTTCCAGCACAACAACCATATCCGCAGCCGCAACTATTTCCACAGCCGCAACCTTTTCCGCCACAACTTCCATATCCGCAGCCGCAACCATTTCCCCCACAACAACCATATCCACAACCGCAAACACAG	MQPQNPSLQQPQEQVPLVQQQQFPGQQQTFPPQQPYPQPQPFPAQQPYPQPQLFPQPQPFPPQLPYPQPQPFPPQQPYPQPQTQ	252	84	0	1.02	0.97	0.52	0.48	0.52	0.44	0	0	0	0	0.56	0.53	0	0	0.52	0	0.28	0.36	0.43	0	0	0	0	0.43	0	0	0	0	0.39	0.37	0.36	0	0	0.59	0	0	0.75	0.5	0.43	0	0.46	0	0	0.5
TraesCSU02G160200	TTGCAGCCACAAAATCCATCTCTGCAACAACCACAAGAGCAAGTTCCATTGGTGCAACAACAACAATTTCCAGGGCAGCAACAAACATTTCCACCACAACAGCCATATCCGCAGCCGCAACCATTTCCAGCGCAACAACCATATCCGCAGCCGCAACTATTTCCACAGCCGCAACCTTTTCCGCCACAACTTCCATATCCGAAGCCGCAACCATTTCCCCCACAACAACCATATCCACAACCGCAAACACAG	MQPQNPSLQQPQEQVPLVQQQQFPGQQQTFPPQQPYPQPQPFPAQQPYPQPQLFPQPQPFPPQLPYPKPQPFPPQQPYPQPQTQ	252	84	0	1.06	0.99	0.55	0.54	0.53	0.37	0	0	0	0	0.57	0.64	0	0	0.54	0	0.28	0.46	0.4	0	0	0	0	0.43	0	0	0	0	0.36	0.4	0.37	0	0	0.72	0	0	0.74	0.51	0.47	0	0.51	0	0	0.49
TraesCSU02G188800	TTGCAGCCACAAAATCCATCTCAGCAACAACCACAAGAGCAAGTTCCATTGGTACAACAACAACAATTTCCAGGGCAGCAACAACCATTTCCACCACAACAGCCATATCCGCAGCCGCAACCATTTCCATCACAACAACCATATCTGCAGCTGCAACCATTTCCGCAGCCGCAACTACCATATCCGCAGCCGCAACTACCATATCCGCAGCCGCAACTACCATATCCGCAGCCGCAACCATTTCGACCACAACAACCATATCCACAATCGCAACCACAG	MQPQNPSQQQPQEQVPLVQQQQFPGQQQPFPPQQPYPQPQPFPSQQPYLQLQPFPQPQLPYPQPQLPYPQPQLPYPQPQPFRPQQPYPQSQPQ	279	93	0	1.47	1.46	2.31	0.87	1.53	0.86	0.86	1.33	0	0.78	0.94	1.31	0.68	0.88	1.7	0.51	0.81	0.9	1.86	0	0	1.05	0	0.75	0	0	0	0.58	0.78	0.91	0.86	1	0.48	1.36	0.5	0.65	2.9	1.73	1.7	0.86	0.85	0.47	0	1.55
TraesCSU02G202177	TTGCAGCCACAAAATCCATCTCAGCAACAACCACAAGAGCAAGTTCCATTGGTGCAACAACAACAATTTCTAGGGCAGTAACAACAACAATTTCCAGGGCAACAACAACCATTTCCACCATAACAGCCATATCCGCAGCCGCAACCATTTCTGCCACAACTACCATATCCGCAGCCGCAACCATTTCCACCACAACAATCATATCCACAACCACAACCACAA	MQPQNPSQQQPQEQVPLVQQQQFLGQ*QQQFPGQQQPFPP*QPYPQPQPFLPQLPYPQPQPFPPQQSYPQPQPQ	222	74	2	0	0	3.34	2.8	3.08	2.44	1.84	1.98	2.27	0	3.77	0	2.15	0	0	2.27	3.64	3.28	0	2.17	2.49	2.62	2.44	3.28	2.05	2.3	2.04	2.55	2.91	0.34	3.06	2.25	2.12	0	2.23	1.03	0	3.6	3.51	2.14	3.38	2.11	2.03	1.77
TraesCSU02G220200	TTGCAGCCACAAAATCCATCTCAGCAACAACCACAAAAGCAAGTTCCATTGGTACAACAACAACAATTTCCAGGGCAGCAACAACCATTTCCACCACAACAGCCATATCCGCAGCTGCAACCATTTCCATCACAACAACCATATATGCAGCTGCAACCATTTCCGCAGCCGCAACTACCATATCCGCAGCCGCAACTACCATATCCGCAGCCGCAACCATTTCGACCACAACAATCATATCCACAACCGCAACCACAG	MQPQNPSQQQPQKQVPLVQQQQFPGQQQPFPPQQPYPQLQPFPSQQPYMQLQPFPQPQLPYPQPQLPYPQPQPFRPQQSYPQPQPQ	258	86	0	12.1	11.85	6.27	4.74	7.17	5.01	4.2	2.86	0	5.83	7.51	7.05	2.94	3.98	12.9	4.25	7.11	7.37	7.59	0	0	3.28	0	6.88	0	0	0	2.79	4.66	7.84	7.17	4.14	2.55	12.15	2.75	4.75	12.2	5.33	7.17	4	7.1	2.72	0	7.19
TraesCSU02G255529	TTGCAGCCACAAAATCCATCTCAGCAACAACCACAAGAGCAAGTTCCATTGGTGCAACAACAACAATTTCTAGGGCAGCAACAACAACATTTTCCAGGGCAACAACAACCATTTCCACCACAACAGCCATATCCGCAGCCGCAACCATTTCTGCCACAACTACCATATCCGCAGCCGCAACCATTTCCACCACAACAATCATATCCACAACCACAACCACAA	MQPQNPSQQQPQEQVPLVQQQQFLGQQQQHFPGQQQPFPPQQPYPQPQPFLPQLPYPQPQPFPPQQSYPQPQPQ	222	74	0	0	0	3.09	2.91	3.07	2.48	1.8	1.97	2.14	0	3.47	3.11	4.21	0	0	2.25	3.6	3.27	3.6	1.9	2.36	2.44	2.36	2.89	1.9	2.27	2.06	2.34	2.82	3.63	3.1	2.11	4.08	0	2.09	0.98	0	3.27	3.54	2.1	3.27	1.96	1.97	3.06
X54517.1	TTGCAGCCACAAAATCCATCTCAGCAACAGCCACAAGAGCAAGTTCCATTGGTACAACAACAAAAATTTCTAGGGGAGCAACAACAATTTCCACCACAACAACTAGATCCACAGCCGCAACCATTTCCATCACAACAACCATATCTGCAGCTGCAACCATTTCCGCAGCCGCAACTACCATATTCGCAGCCGCAACCATTTCGACCACAACAACCATATCCACAACCGCAACCACAG	MQPQNPSQQQPQEQVPLVQQQKFLGEQQQFPPQQLDPQPQPFPSQQPYLQLQPFPQPQLPYSQPQPFRPQQPYPQPQPQ	237	79	0	0	0	0	0	0	0	2.13	1.76	0	2.39	0	0	1.83	2.54	0	1.72	0	0	0	0	0	2.1	0	0	0	0	0	1.71	0	0	0	1.68	1.73	0	1.8	2.19	0	0	0	1.8	0	1.8	1.79	0
[truncated: 6 more columns]
