# Supplementary material for: Unraveling the celiac disease-related immunogenic complexes in a set of wheat and tritordeum genotypes: implications for low-gluten precision breeding in cereal crops
Source: Front Plant Sci. 2023 May 11;14:1171882. doi: 10.3389/fpls.2023.1171882 (PMC10210591; doi:10.3389/fpls.2023.1171882)
Supplement: Supplementary file 1 [file DataSheet_1.zip › Table 4.xlsx]

## Sheet: Table_S4
Supplementary Table 4. Abundance of gamma-gliadin/secalin amplicons per genotype. The DNA and peptide sequence of each amplicon and the number of the CD epitopes matched are indicated.
Amplicon	Secalins	DNA_sequence	Peptide_sequence	Length DNA sequence (bp)	Length peptide sequence (aa)	N_stops_codons	ACA 201	ACA 202	ACA 321	ACA 903B	Antequera	Anza	Aragon 03	Artur Nick	Aucan	Baquette 9	BIOINTA 1001	BIOINTA 1004	BIOINTA 1005	BIOINTA 2004	Buck Baqueano	Buck Brasil	Buck Huanchen	Buck Norteno	Buck Puelche	Bulel	Catedral	Don Mario Atlax	Don Pedro	Escacena	HT-435	HT-444	HT-460	INIA Condor	Jerezano	Klein Don Enrique	Klein Gavilan	Klein Leon	Klein Rayo	Klein Rendidor	KleinTigre	Marcos Juarez	Olaeta Artillero	proINTA Gaucho	proINTA Granar	proINTA Guazu	proINTA Oasis	Relmo Siriri	THA85
AT7_3-6	N	AGCGGCCAAGTACAATGGCCACAACAACAACCATTCCCGCAGCCTCACCAACCATTCTCCCAGCAACCGCAACAAACATTTCCCCAACCCCAACAAACATTCCCCCATCAACCACAACAACAATTTTCCCAGCCTCAGCAACCACAACAACAATTTATCCAGCCCCAACAACCATTCCCCCAACAACCACAACAAACATATCCCCAGCGACCACAACAACCATTCCCCCAGACTCAACAACCCCAACAACCATTTCCCCAGTCCCAGCAACCACAACAACCTTTTCCCCAGCCCCAACAACAATTCCCGCAGCCCCAACAACCACAACAATCATTCCCCCAACAACAACCATCGTTGATTCAACAATCT	SGQVQWPQQQPFPQPHQPFSQQPQQTFPQPQQTFPHQPQQQFSQPQQPQQQFIQPQQPFPQQPQQTYPQRPQQPFPQTQQPQQPFPQSQQPQQPFPQPQQQFPQPQQPQQSFPQQQPSLIQQS	369	123	0	7.21	0	4.6	0	0	0	6.18	5.56	0	7.04	0	0	0	0	0	6.42	14.8	15.2	0	0	0	0	0	0	0	0	0	0	0	0	0	0	0	0	0	0	6.88	0	0	0	15	0	0
BW-9	N	AGCGGCCAAGTACCATGGCCACAACAACAACCATTCCCGCAGCCTCACCAACCATTCTCCCAGCAACCGCAACAAACATTTCCCCAACCCCAACAAACATTCCCCCATCAACCACAACAACAATTTTCCCAGCCTCAGCAACCACAACAACAATTTATCCAGCCCCAACAACCATTCCCCCAACAACCACAACAAACATATCCCCAGCGACCACAACAACCATTCCCCCAGACTCAACAACCCCAACAACCATTTCCCCAGTCCCAGCAACCACAACAACCTTTTCCCCAGCCCCAGCAACAATTCCCGCAGCCCCAACAACCACAACAATCATTCCCCCAACAACAACCATCGTTGATTCAACAATCT	SGQVPWPQQQPFPQPHQPFSQQPQQTFPQPQQTFPHQPQQQFSQPQQPQQQFIQPQQPFPQQPQQTYPQRPQQPFPQTQQPQQPFPQSQQPQQPFPQPQQQFPQPQQPQQSFPQQQPSLIQQS	369	123	0	0.73	0	0.28	0	0	0	0.55	0.33	0	0	0	0	0	0	0	0.46	1.02	1.04	0	0	0	0	0	0	0	0	0	0	0	0	0	0	0	0	0	0	0.88	0	0	0	0.73	0	0
BW-26	N	AGTGGCCAAGTACAATGGCCACAACAACAACAACCATTCCCCCAGCCCCAACAACCACAACAAATTTTTCCCCAACCCCAACAAACATTCCCCCATCAACCACAACAAGCATTTCCCCAACCCCAACAAACATTCCCCCATCAACCACAACAACAATTTCCCCAGCCCCAGCAACCACAACAACCATTTCCCCAGCAACCACAACAACAATTTCCCCAGCCCCAACAACCACAACAACCATTTCCCCAGCAACCACAACAACAATTTCCCCAGCCCCAACAACCACAACAACCATTTCCCCAGCCCCAACAACCCCAACTACCATTTCCGCAACAACCACAACAACCATTCCCCCAGCCTCAACAACCCCAACAACCATTTCCCCAGTTACAGCAACCA…	SGQVQWPQQQQPFPQPQQPQQIFPQPQQTFPHQPQQAFPQPQQTFPHQPQQQFPQPQQPQQPFPQQPQQQFPQPQQPQQPFPQQPQQQFPQPQQPQQPFPQPQQPQLPFPQQPQQPFPQPQQPQQPFPQLQQPQQPLPQPQQPQQPFPQQQQPLIQPY	474	158	0	2.59	0	1.56	0	0	0	2.88	1.59	0	0	0	0	0	0	0	0	0.83	6.42	5.65	0	0	0	0	0	0	0	0	0	0	0	0	0	0	0	0.32	0	0	0.83	0	0.3	0.29	0	0
BW-30	N	AGCGGCCAAGTACAATGGCTACAACAACAACTAGTCCCCCAGCTCCAACAGCCATTATCCCAGCAACCACAACAAACATTTCCCCAACCTCAACAAACATTCCCCCATCAACCACAACAACAAGTTCCCCAGCCTCAGCAACCACAACAACCATTTCTCCAGCCCCAACAACCATTCCCCCAACAACCACAACAACCATTCCCCCAGACTCAACAACCACAACAACCATTTCCCCGGCAACCACAACAACCATTTCCCCAGACTCAACAACCCCAACAACCATTTCCCCAACAACCACAACAACCATTCCCCCAGACTCAACAACCCCAACAACCATTTCCCCAGCTCCAGCAACCACAACAACCTTTTCCCCAGCCCCAACAACAATTGCCGCAGCCC…	SGQVQWLQQQLVPQLQQPLSQQPQQTFPQPQQTFPHQPQQQVPQPQQPQQPFLQPQQPFPQQPQQPFPQTQQPQQPFPRQPQQPFPQTQQPQQPFPQQPQQPFPQTQQPQQPFPQLQQPQQPFPQPQQQLPQPQQPQQSFPQQQRPFIQPS	453	151	0	0.46	0.32	0.52	1.69	0.47	0	0.31	0.44	0	0.4	0.43	0.27	0	0.32	0.92	0.42	1.77	0.82	1.01	0	0	0.27	0	0.33	0	0	0	0.72	0.39	0.64	0.77	0	0.32	0.39	1.83	0.41	0.53	0	0.35	1.27	1.4	0.39	0.52
BW-32	N	AGCAGCCGAGTACAATGGCCACAAGAACAACCACCCCCCCAGTCCCAACAACCATTCTCCCAGCAACCACAACAAATATTTCCCCAACCCCAACAAACATTCCCCCATCAACCACAACAAGCATTTCTCCAACCTCAACAAACATTCCCCCGTCGACCACAACAACAATTTCCCCAGCCCCAGCAACCACAACAACCATTTCCTCAGCCCCAACAACCCCAACTACCATTTCCCCAACAACCACAACAACCATTCCCCCAGCCTCAACAACCCCAACAACCATTTCCCCAGTCACAGCAACCACAACAACCTTTTCCCCAGCCCCAACAACAATTTCCGCAGCCCCAACAACCACAACAATCATTCCCCCAACAACAACAATGGATGATTCAGTCATTC	SSRVQWPQEQPPPQSQQPFSQQPQQIFPQPQQTFPHQPQQAFLQPQQTFPRRPQQQFPQPQQPQQPFPQPQQPQLPFPQQPQQPFPQPQQPQQPFPQSQQPQQPFPQPQQQFPQPQQPQQSFPQQQQWMIQSF	399	133	0	3.41	0.39	1.98	0	0	1.66	0.26	1.96	3.01	0.26	0	2.25	2.38	2.92	0	0	0	0	0	0	0	0.3	0	2.29	0	0	0	0	0	0	0	3.3	2.45	0.27	0	0	0.38	0	0	0	0	1.34	0
D64-2_27	N	AGCGGCCAAGTACAATGGCCACAACAACAACCATTCCCCTAGCCCCAACCATTCTCCCAGCAACCACAACAAGCGTTTCCCCAACCCCAACAAACATTCCCCCTTCAACCACAGCAAGTATTTCCCCAACCACAACAACAATTTCCCCAGCCCCAGCAACCACAACAACCATTTCCCCAGCCCCAACAACCCCAACAACCATTCCCCCGGCCTCAACAACCCCAACAACCATTTCCCCAGTCACAGCAACCACAACAACCTTTTCCCCAGCCCCAACAACAATTCCCGCAGCCCCAACAACCGCAACAATCATTCCCCCAGCAGCAACAACTGTTGATTCAGCCATAT	SGQVQWPQQQPFP*PQPFSQQPQQAFPQPQQTFPLQPQQVFPQPQQQFPQPQQPQQPFPQPQQPQQPFPRPQQPQQPFPQSQQPQQPFPQPQQQFPQPQQPQQSFPQQQQLLIQPY	348	116	1	0	0	0	0	0	0	0	0	9.96	0	11.35	0	0	0	0	0	0	0	0	18.3	21.55	0	16.45	0	19.25	21.45	18.05	0	0	0	0	0	0	0	0	0	0	0	0	0	0	0	0
D64-2_38	N	AGCGGCCAAGTACAATGGCCACAACAACAACCAGTCCTGCTGCCTCAGCAACCATTCTCCCAGCAACCACAACAAACATTTCCCCAACCCCAACAAACATTCCCCCATCAACCACAACAATAATTTCCCCAGCCTCAACAACCACAACAACAATTTCTCCAGCCACAACAACCATTCCCCCAACAACCACAACAACCATATCCCCAACAACCACAACAACCATTCCCCCAGACTCAACAACCCCAACAACTATTTCCCCAGTCCCAGCAACCACAACAACCATATCCCCAGCAACCACAACAACCATTCCCCCAGCAACAACCATCGTTGATTCAACAATCT	SGQVQWPQQQPVLLPQQPFSQQPQQTFPQPQQTFPHQPQQ*FPQPQQPQQQFLQPQQPFPQQPQQPYPQQPQQPFPQTQQPQQLFPQSQQPQQPYPQQPQQPFPQQQPSLIQQS	342	114	1	0	0.93	0.3	0	0.58	0	1.23	0.41	4.54	1.25	0	0.35	0	0.38	0	0.73	0	0	0	0.53	0.85	0.29	0.73	0.31	0.6	0.55	0.76	0	0.97	0	0	0	0	1.12	0	0.82	0.63	0.29	0	0	0	0	0.39
D64-2_45	N	AGTAGCCAAGTACAATGGCCACAACAACAACAACCATTCCCCCAGCCCCAACAACCATTCTCCCAACAACCACAACAAATTTTTCCCCAACCCCAACAAACATTCCCCCATCAACCACAACAAGCATTTCCCCAACCCCGACAAACATTCCCCCATCAACCACAACAACAATTTCCCCAGCCCCAGCAACCACAACAACCATTTCCCCAGCAACCACAACAACAATTTCCCCAACCCCAGCAACCACAACAACCATTTCCCCAGCCCCAACAACCCCAACTACCATTTCTGCAACAACCACAACAACCATTTCCCCAGCCTCAACAACCCCAACAACCATTTCCTCAGTTACAGCAACCACAACAATCTTTATCCCAGCCCCAACAACCGCAACAACCA…	SSQVQWPQQQQPFPQPQQPFSQQPQQIFPQPQQTFPHQPQQAFPQPRQTFPHQPQQQFPQPQQPQQPFPQQPQQQFPQPQQPQQPFPQPQQPQLPFLQQPQQPFPQPQQPQQPFPQLQQPQQSLSQPQQPQQPFPQQQQPLIQPY	435	145	0	0	0.52	0	0	0	0	0	0	0	0.17	0	0	0	0	0.57	0	0	0	0	0	0	0	0	0.27	0	0	0	0	0	0.25	0	0	0	0	0	0	0.47	0	0	0.31	0	0.27	0
D64-2_48	N	AGCAGCCGAGTACAATGGCCACAAGAACAACCATCCCCCCAGTCCCAACAACCATTCTCCCAGCAACCACAACAAATATTTCCCCAACCCCAACAAACATTCCCCCATCAACCACAACAAGCATTTCCCCAACCTCAACAAACATCCCCCCATCGACCACAACAACAATTTCCCCAGCCCCAGCAACCACAACAACCATTTCCTCAGCCCCAACAACCCCAACTACCATTTCCCCAACAACCACGACAACCATTCCCCCAGCCTCAACAACCCCAACAACCATTTCCCCAGTCACAGCAACCACAACAACCTTTTCCCCAGCCCCGACAACAATTTCCGCAGCCCCAACAACCACAACAATCATTCCCCCAACAACAACAATGGATGATTCAGTCATTT	SSRVQWPQEQPSPQSQQPFSQQPQQIFPQPQQTFPHQPQQAFPQPQQTSPHRPQQQFPQPQQPQQPFPQPQQPQLPFPQQPRQPFPQPQQPQQPFPQSQQPQQPFPQPRQQFPQPQQPQQSFPQQQQWMIQSF	399	133	0	0	3.54	0	0	2.69	0	2.94	0	0	3.56	0	0	0	0	0	3.48	0	0	0	0.36	0.7	1.24	0.66	0	0.5	0.56	0.33	0	3.58	0	0	0	0	4.32	0	3.4	4.95	0.79	0	0	0	0	0.26
EU863818	N	AGCGGCCAAGTACAATGGCCACAACAACAACCATTCCCCCAGCCCCAACCATTCTCCCAGCAACCACAGCAAGCGTTTCTCCAACCCCAACATACATTCCCCCTTCAACCACAGCAAGTATTTCCCCAACCACAACAACCACAACAACAATTTCCCCAGCCCCAGCAACCACAACAACCATTTCCCCAGCCCCAACAACCCCAACTACCATTTCCCCAACAACCACAACAACCATTCCCCCAGCCTCAACAACCCCAACAACCATTTCCCCAGTCACAGCAACCACAACAACCTTTTCCCCAGCCCCAACAACAATTCCCGCAGCCCCAACAACCGCAACAATCATTCCCCCAGCAACAACCACCGTTGATCCAGCCATAT	SGQVQWPQQQPFPQPQPFSQQPQQAFLQPQHTFPLQPQQVFPQPQQPQQQFPQPQQPQQPFPQPQQPQLPFPQQPQQPFPQPQQPQQPFPQSQQPQQPFPQPQQQFPQPQQPQQSFPQQQPPLIQPY	381	127	0	0	0	0	0	0	0	0	0	0	7.82	0	0	0	0	0	7.77	0	0	0	0	0	2.12	0	0	0	0	0	0	0	0	0	7.29	0	0	0	0	0	0	0	0	0	0	0
FJ006594	N	AGCGGCCAAGTACAATGGCCACAACAACAACCATTCCGCCAGCCCCAACAACCATTCTACCAGCAACCACAACACACATTTCCCCAACCCCAACAAACATTCCCCCATCAACCACAACAACAATTTCCCCAGCCCCAGCAACCACAACAACAATTTCCGCAGCCCCAGCAACCACAACAACCATTTCCCCAGCCCCAACAAGCCCAACTACCATTTCCCCAACAACCACAACAACCATTCCCCCAGCCTCAACAACCCCAGCAACCATTTCCCCAGTCACAGCAACCACAACAACCTTTTCCCCAGCCCCAACAACCGCAACAATCATTCCCCCAGCAACAACAACCGTTGATTCAGCCATAT	SGQVQWPQQQPFRQPQQPFYQQPQHTFPQPQQTFPHQPQQQFPQPQQPQQQFPQPQQPQQPFPQPQQAQLPFPQQPQQPFPQPQQPQQPFPQSQQPQQPFPQPQQPQQSFPQQQQPLIQPY	363	121	0	0.33	2.8	0	11.65	9.4	4.8	0.31	0.33	3.62	8.88	5.06	9.88	8.95	0	21.85	8.42	0.68	0.38	0.87	7.62	9.08	1.98	8.21	8.81	7.82	6.51	5.82	0.31	0	21.1	12.95	6.53	6.28	2.92	0	0	3.8	0	14.9	18.45	0.29	4.37	7.68
T545-7	N	AGCGGCCAAGTACAATGGCTACAACAACAACTAGTCCCCCAGCTCCAACAGCCATTATCCCAGCAACCACAACAAACATTTCCCCAACCTCAACAAACATTCCCCCATCAACCACAACAACAAGTTCCCCAGCCTCAGCAACCACAACAACCATTTCTCCAGCCCCAACAACCATTCCCCCAACAACCACAACAACCATTCCCCCAGACTCAACAACCACAACAACCATTTCCCCAGCAACCACAACAACCATTTCCCCAGACTCAACAACCCCAACAACCATTTCCCCAACAACCACAACAACCATTCCCCCAGACTCAACAACCCAAACAACCATTTCCCCAGCTCCAGCAACCACAACAACCTTTTCCCCAGCCCCAACAACAATTGCCGCAGCCC…	SGQVQWLQQQLVPQLQQPLSQQPQQTFPQPQQTFPHQPQQQVPQPQQPQQPFLQPQQPFPQQPQQPFPQTQQPQQPFPQQPQQPFPQTQQPQQPFPQQPQQPFPQTQQPKQPFPQLQQPQQPFPQPQQQLPQPQQPQQSFPQQQRPFIQPS	453	151	0	0	0	0	0	0	0	0	0	0	0	0	0	0	0	0.27	0	0	0	0	0	0	0	0	0	0	0	0	0.28	0	0	0	0	0	0	0	0	0	0	0	0.38	0.4	0	0
T545-9	N	AGCGGCCAAGTACAATGGCTACAACAACAACTAGTCCCCCAGCTCCAACAGCCATTATCCCAGCAACCACAACAAACATTTCCCCAACCTCAACAAACATTCCCCCATCAACCACAACAACAAGTTCCCCAGCCTCAGCAACCACAACAACCATTTCTCCAGCCCCAACAACCATTCCCCCAACAACCACAACAACCATTCCCCCAGACTCAACAACCACAACAACCATTTCCCCAGCAACCACAACAACCATCTCCCCAGACTCAACAACCCCAACAACCATTTCCCCAACAACCACAACAACCATTCCCCCAGACTCAACAACCCCAACAACCATTTCCCCAGTCCAAGCAACCACAACAACCTTTTCCCCAGCCCCAACAACCGCAACAATCATTC…	SGQVQWLQQQLVPQLQQPLSQQPQQTFPQPQQTFPHQPQQQVPQPQQPQQPFLQPQQPFPQQPQQPFPQTQQPQQPFPQQPQQPSPQTQQPQQPFPQQPQQPFPQTQQPQQPFPQSKQPQQPFPQPQQPQQSFPQQQPSLIQQS	432	144	0	5.26	4.47	3.66	10.16	4.95	3.68	5.54	5.14	0	6.57	7.66	5.02	3.77	4.18	12.05	6.15	10.27	11.5	10.7	0	0	1.55	0	4.37	0	0	0	8.65	5.24	11.45	6.25	4.8	4.13	6.54	11.8	4.09	4.98	1.75	5.76	10.03	12.9	3.21	4.87
T545-19	N	AGCAGCCAAGTACAATGGCCACAACAACAACCAGTCCTGCTGCCTCAGCAACCATTCTCCCAGCAACCACAACAAACATTTCCCCAACCCCAACAAACATTCCCCCATCAACCACAACAACAATTTCCCCAGCCTCAACAACCACAACAACAATTTCTCCAGCCCCAACAACCATTCCCCCAACAACCACAACAAACATATCCCCAGCGACCACAACAACCATTCCCCCAGACTCAACAACCCCAACAACCATTTCCCCAGTCCCAGCAACCACAACAACCTTTTCCCCAGCCCCAACAACAATTCCCGCAGCCCCAACAACCACAACAATCATTCCCCCAACAACAACCATCGTTGATTCAACAATCT	SSQVQWPQQQPVLLPQQPFSQQPQQTFPQPQQTFPHQPQQQFPQPQQPQQQFLQPQQPFPQQPQQTYPQRPQQPFPQTQQPQQPFPQSQQPQQPFPQPQQQFPQPQQPQQSFPQQQPSLIQQS	369	123	0	4.3	0	0	0	0	0	0	0	0	0	0	0	1.47	0	0	0	0	0	0	0	0	0	0	0	0	0	0	0	0	0	0	3.6	2.53	0	0	0	0	0	0	0	0	0	0
T545-20	N	AGCAGCCAAGTACAATGGCCACAACAACAACCAGTCCTGCTGCCTCAGCAACCATTCTCCCAGCAACCACAACAAACATTTCCCCAACCCCAACAAACATTCCCCCATCAACCACAACAACAATTTCCCCAGCCTCAACAACCACAACAACAATTTCTCCAGCCACAACAACCATTCCCCCAACAACCACAACAACCATATCCCCAGCAACCACAACAACCATTCCCCCAGACTCAACAACCCCAACAACTATTTCCCCAGTCCCAGCAACCACAACAACCATATCCCCAGCAACCACAACAACCATTCCCCCAGACTCAACAACCCCAACAACAATTTCCCCAATCCCAGCAACCACAACAACCATTTCCCCAACCCCAACAACCGCAACAATCATTC…	SSQVQWPQQQPVLLPQQPFSQQPQQTFPQPQQTFPHQPQQQFPQPQQPQQQFLQPQQPFPQQPQQPYPQQPQQPFPQTQQPQQLFPQSQQPQQPYPQQPQQPFPQTQQPQQQFPQSQQPQQPFPQPQQPQQSFPQQQPSFIQPS	432	144	0	0.41	0	0	0	0	0	0	0	0	0	0	0	0	0	0	0	0	0	0	0	0	0	0	0	0	0	0	0	0	0	0	0.66	0.42	0	0	0	0	0	0	0	0	0	0
T545-33	N	AGCGGCCAAGTACAATGGCCGCAACAACAACCATTCCTGCAGCCTCACCAACCATTCTCCCAGCAACCACAACAAATATTTCCCCAACCCCAACAGACATTCCCCCATCAACCACAACAACAATTTCCCCAGCCTCAGCAACCACAACAACAATTTCTCCAGCCCCGACAACCATTCCCCCAACAACCACAACAACCATATCCCCAGCAACCACAGCAACCGTTCCCCCAGACTCAACAACCCCAACAACCATTTCCCCAGTCCAAGCAACCACAACAACCTTTTCCCCAGCCCCAACAACCGCAACAATCATTCCCCCAACAACAACCATCGTTGATTCAACAATCT	SGQVQWPQQQPFLQPHQPFSQQPQQIFPQPQQTFPHQPQQQFPQPQQPQQQFLQPRQPFPQQPQQPYPQQPQQPFPQTQQPQQPFPQSKQPQQPFPQPQQPQQSFPQQQPSLIQQS	348	116	0	0	0	0	0	0	0	0	0	0	0	0	0	5.94	0	0	0	0	0	0	0	0	0	0	0	0	0	0	0	0	0	0	5.48	4.96	0	0	0	0	0	0	0	0	0	0
gi|363992669|gb|HQ875965.1|	Y	AACGGCCAAGTAGAATGGCCACAACAACAACCACTCCCCCAGCCCCAACAACCAGTCTACCAGCAACCACAACAAATATTTCCCCAACCCCAACAACCATTTCCCCAGCCACAACAACCACAACAACCTTTTCCCCAGCCCCAACAACAATTCCCACAGCCCCAACAACCCCAACAATCAATCCCCCAACAACAACAACCGTTGATTCAGTCATCT	NGQVEWPQQQPLPQPQQPVYQQPQQIFPQPQQPFPQPQQPQQPFPQPQQQFPQPQQPQQSIPQQQQPLIQSS	216	72	0	0	0	0	0.36	0	0	0	0	0	0	0.27	0	0	0	0.3	0	0	0.38	0	0	0	0	0	0	0	0	0	0.26	0	0.3	0.27	0	0	0	0.58	0	0	0	0.26	0.28	0.39	0	0
gi|363992692|gb|HQ875980.1|	Y	AGCGGCCAAGTACAATGGCCACAACATCAACAGCTCCCCAGCCCCAACAACCACTCTACCACCACAACAAATATTTCCCCAACCCCGACAAACATTCCCCCATCTACCACAACAAACATTTCCCCAACCGCAACAAACAATCCCCCATCAACCACAACAACAATTTCCCCAGACCCAACAACCAATACAACCATTTCCTTAGCCCCAATAGACATTCCCCCAACAACCACAACAACCATTACCCCAACCTCAACAACCCCAACAACCATTTCCCCAGTCACAACAACCACAACAACCACAACAACCATTTCCTCAGCCCCAATAGCAATTCCCGCAGCCCCAACAACCCCAACAATCAATCCCCCAGCAACAACAACCGTTGATTCAGTCATCT	SGQVQWPQHQQLPSPNNHSTTTTNISPTPTNIPPSTTTNISPTATNNPPSTTTTISPDPTTNTTISLAPIDIPPTTTTTITPTSTTPTTISPVTTTTTTTTTISSAPIAIPAAPTTPTINPPATTTVDSVI	394	131	0	0	0	0	2.21	0	0	0	0	0	0	1.5	0	0	8.45	2.52	0	2.1	3.07	3.07	0	0	0	0	0	0	0	0	2.06	0	1.82	1.94	0	0	0	2.45	0	0	0	1.48	2.29	3.47	0	0
gi|363992701|gb|HQ875989.1|	Y	AGCGGCCAAGTAGAATGGCAACAACAACAACCACTCCCCTAGCCCCAACAACCACTCTACCAGCAACCACAACAAATATTTCCCCAACCCCAACAAACATTCACCCTTGAACCACAACAAACATTTCCCCAACTCCAACAAACATTCCCCCATCAACCACCACAACAATTTCCCCCAGCCCAGCAACTACAACAACCATTTCCCCAGCCCCAACAAACATTCCCCCAGAAACCACAACTACCATTTCCCCAACAGCCACAACAACCATTACCCCAACCTCAACAACCCCAAAAACCATTTCCCAGTCACAACAACCACAACAACCTTTTCCCCAGCCGCAACAACAATTCCCACAGCCCCAACAACCCCAACAATCAATCCCCCAGCAACAACAACCGT…	SGQVEWQQQQPLP*PQQPLYQQPQQIFPQPQQTFTLEPQQTFPQLQQTFPHQPPQQFPPAQQLQQPFPQPQQTFPQKPQLPFPQQPQQPLPQPQQPQKPFPSHNNHNNLFPSRNNNSHSPNNPNNQSPSNNNR*LSH	413	137	2	0	0	0	0	0	0	0	0	0	0	0.28	0	0	0	0.28	0	0.26	0	0.29	0	0	0	0	0	0	0	0	0.39	0	0	0	0	0	0	0.26	0	0	0	0	0	0.26	0	0
gi|363992703|gb|HQ875991.1|	Y	AGCGGCCAAGTACAATGGCCACAACATCAACCACTCCCCCAGCCCCAACAACCACTCTACCACCACAACAAATATTTCCCCAACCCCAACAAACATTCCCCCATCTACCACAACAAACATTTCCCCAACCCCAACAAACAATCCCCCATCAACCACAACAACAATTTCCCCAGACCCAACAACCACTACAACCATTTCCTTAGCCCCAACAGACATTCCCCCAACAACCACAACAACCAATACCCCAACCTCAACAACCCCAACAACCATTTCCCCAGTCACAACAACCACAACAACTATTTCCTCAGCCCCAATAGCAATTCCCGCAGCCCCAACAACCCCAACAATCAATCCCCCAGCAACAACAACCGTTGATTCAGTCATCT	SGQVQWPQHQPLPQPQQPLYHHNKYFPNPNKHSPIYHNKHFPNPNKQSPINHNNNFPRPNNHYNHFLSPNRHSPNNHNNQYPNLNNPNNHFPSHNNHNNYFLSPNSNSRSPNNPNNQSPSNNNR*FSH	386	128	1	0	0	0	1.79	0	0	0	0	0	0	0.78	0	0	0.94	0.68	0	1.01	0.82	1.13	0	0	0	0	0	0	0	0	0.87	0	0.98	0.74	0	0	0	1.59	0	0	0	0.91	1.01	0.9	0	0
gi|363992707|gb|HQ875995.1|	Y	AGCGGCCAAGTAGAATGGCCACAACAACAACCACCCCCCAGCCCCAACAACCACAACTACCATTTCCCCAACAACCACAGCAACCATTACCCCAACCTCAACAACCCCAACAACCATTTCCCCAGCCACAACAACCACAACAACCTTTTCCCCAGCCCCAACAACAATTCCCACAGCCCCAACAACCCCAACAATCAATCCCCCAGCAACAACAACCGTTGATTCAGTCATCT	SGQVEWPQQQPPPSPNNHNYHFPNNHSNHYPNLNNPNNHFPSHNNHNNLFPSPNNNSHSPNNPNNQSPSNNNR*FSH	233	77	1	0	0	0	0.8	0	0	0	0	0	0	0.37	0	0	0	0.35	0	0.54	0.68	0.33	0	0	0	0	0	0	0	0	0.39	0	0.65	0.37	0	0	0	0.42	0	0	0	0.26	0.28	1.17	0	0
gi|363992709|gb|HQ875997.1|	Y	AGCGGCCAAGTACAATGGCCACAACATCAACCACTCCCCCAGCCCCAACAACCACTCTACCACCACAACAAATATTTCCCCAACCCCAACAAACATTCCCCCATCTACCACAACAAACATTTCCCCAACCCCAACAAACAATCCCCCATCAACCACAACAACAATTTCCCCAGACCCAACAACCACTACAACCATTTCCTTAGCCCCAACAGACATTCCCCCAACAACCACAACAACCATTACCCCAACCTCAACAACCCCAAAAACCATTTCCCAGTCACAACAACCACAACAACATTTCCCCCAGCCCCAACAACAATTCCTGCAGCCCCAACAATCCCAACAATCAATCCCCCAGCAACAACAACCGTTGATTCAGTCATCT	SGQVQWPQHQPLPQPQQPLYHHNKYFPNPNKHSPIYHNKHFPNPNKQSPINHNNNFPRPNNHYNHFLSPNRHSPNNHNNHYPNLNNPKNHFPVTTTTTTFPPAPTTIPAAPTIPTINPPATTTVDSVI	385	128	0	0	0	0	0	0	0	0	0	0	0	0	0	0	0.28	0	0	0	0.26	0.28	0	0	0	0	0	0	0	0	0	0	0.28	0	0	0	0	0	0	0	0	0	0	0.3	0	0
gi|363992710|gb|HQ875998.1|	Y	AGCGGCCAAGTAGAATGGCCACAACAACAACCACTCCTCCAGCCCCAACAACCAGTCTACCAGCAACCACAACAAATATTTCCCCAACCCCAACAAACATTCCCCCTTGAACCACAACAAACATTTACCCAAACCCAACAAACATGCCCCCAGCAACCACCACAACAATTTCCCCAAGCCCAGCAACCACAACAACTATTTCCCCAGCCCCAACAAACATTCCCCCAACAACCACAACTACCATTTCCCCAACAACCACAACAACCTTTACCCCAACATCAACAACCCCAACAACCATTACCCCAGTCACAACAACCACACCAACCTTTTTCCCAACCCCAACAATCAATCCCCCAACAACAACAACCGTTGATTCAGTCATCT	SGQVEWPQQQPLLQPQQPVYQQPQQIFPQPQQTFPLEPQQTFTQTQQTCPQQPPQQFPQAQQPQQLFPQPQQTFPQQPQLPFPQQPQQPLPQHQQPQQPLPQSQQPHQPFSQPQQSIPQQQQPLIQSS	384	128	0	0	0	0	0.27	0	0	0	0	0	0	0	0	0	0.27	0.26	0	0	0	0	0	0	0	0	0	0	0	0	0	0	0.28	0.27	0	0	0	0	0	0	0	0.36	0.41	0	0	0
GQ871770	N	GGCTACCAAGTACAATGGCCACAACAACAACCATCCCCCCAGCCCCAACAACCATTCTGCCAGCAACCACAACAAACTATTCCCCAACCCCATCAAACGTTCCACCATCAACCACAGCAAACATACCCCCATCAACCACAACAACAATTTCCCCAGACCCAGCAACCACAACAACCATTTCCCCAGCCCCAACAAACATTCCCCCAACAACCCCAACTACCATTTCCCCAACAACCCCAACAACCATTCCCCCAGCCTCAACAACCCCAACAACAATTTCCCCAGTCACAGCAGCCACAACAACCTCTTCCCCAGCCCCAACAACAATTCCTGCAGCCCCAACAACCGCAACAATCATTCCCCCAGCAACAACAACCGTTGATTCAGCTATCT	GYQVQWPQQQPSPQPQQPFCQQPQQTIPQPHQTFHHQPQQTYPHQPQQQFPQTQQPQQPFPQPQQTFPQQPQLPFPQQPQQPFPQPQQPQQQFPQSQQPQQPLPQPQQQFLQPQQPQQSFPQQQQPLIQLS	393	131	0	7.29	5.91	6.08	11	0	3.4	5.03	4.91	0	6.38	6.92	0	3.22	0	10.55	7.17	12.3	12.8	14.9	0	0	1.97	0	5.5	0	0	0	10.38	0	0	6.58	0	3.77	0	0	6.83	6.71	1.86	7.24	0	14.7	3.04	5.15
GQ871774	N	AGCGGCCAAGTACAATGGCTACAACAACAACTAGTCCCCCAGCTCCAACAGCCATTATCCCAGCAACCACAACAAACATTTCCCCAACCTCAACAAACATTCCCCCAGACTCAACAACCCCAACAACCATTTCCCCAGCTCCAGCAACCACAACAACCTTTTCCCCAGCCCCAACAACAATTACCGCAGCCCCAACAACCGCAACAATCATTCCCCCAACAACAACGGTCATTCATTCAACCATCT	SGQVQWLQQQLVPQLQQPLSQQPQQTFPQPQQTFPQTQQPQQPFPQLQQPQQPFPQPQQQLPQPQQPQQSFPQQQRSFIQPS	246	82	0	0.33	0	0	0.36	0.58	0	0	0	0	0.28	0	0.52	0	0.27	0	0.3	0.46	0	0.35	0	0	0	0	0	0	0	0	0	0.39	0.79	0.27	0.26	0	0.59	0.65	0.3	0	0	0	0.76	0.31	0.26	0
GQ871775	N	AGCGGCCAAGTACAATGGCCACAACAACAACCAGTCCTGCTGCCTCAGCAACCATTCTCCCAGCAACCGCAACAAACATTTCCCCAACCCCAACAAACATTCCCCCATCAACCACAGCAACAATTTTCCCAGCCTCAGCAACCACAACAACAATTTATCCAGCCCCAACAACCATTCCCCCAACAACCACAACAAACATATCCCCAGCGACCACAACAACCATTCCCCCAGACTCAACAACCCCAACAACCATTTCCCCAGTCTCAGCAACCACAACAACCTTTTCCCCAGCCCCAACAACAATTCCCGCAGCCCCAACAACCACAACAATCATTCCCCCAACAACAACCATCGTTGATTCAACAATCT	SGQVQWPQQQPVLLPQQPFSQQPQQTFPQPQQTFPHQPQQQFSQPQQPQQQFIQPQQPFPQQPQQTYPQRPQQPFPQTQQPQQPFPQSQQPQQPFPQPQQQFPQPQQPQQSFPQQQPSLIQQS	369	123	0	0	3.48	2.51	0	2.37	2.18	4.17	3.1	0	3.7	0	2.5	0	3.51	0	2.86	0	0.35	0	0	0	0.96	0	2.84	0	0	0	0	3.92	0	0	0	0	4.06	0	3.34	3.78	1.06	0	0	0	1.73	0
JX679676	N	GGCTACCAAGTACATTGGCCACAACAACAACCATTCCCCCAGCCCCAACAACCATTCTGCCAGCAACCACAACAAACTATTCCCCAACCCCATCAAACGTTCCACCATCAACCACAACAAACATTTCCCCAACCCCAACAAACATACCCCCATCAACCACAACAACAATTTCCCCAGACCCAGCAACCACAACAACCATTTCCCCAGCCCCAACAAACATTCCCCCAACAACCCCAACTACCATTTCCCCAACAACCCCAACAACCATTCCCCCAGCCTCAACAACCCCAACAACAATTTCCCCAGTCACAGCAACCACAACAACCTTTTCCCCAGCCCCAACAACAATTCCTGCAGCCCCAACAACCGCAACAATCATTCCCCCAGCAACAACAACCG…	GYQVHWPQQQPFPQPQQPFCQQPQQTIPQPHQTFHHQPQQTFPQPQQTYPHQPQQQFPQTQQPQQPFPQPQQTFPQQPQLPFPQQPQQPFPQPQQPQQQFPQSQQPQQPFPQPQQQFLQPQQPQQSFPQQQQPLIQLS	414	138	0	0	0	0	0	4.29	0	0	0	0	0	0	4.03	0	3.4	0	0	0	0	0	0	0	0	0	0	0	0	0	0	4.48	7.07	0	4.16	0	5.4	11.15	0	0	0	0	6.8	0	0	0
JX679682	N	AGCAGCCAAGTACAATGGCCACAACAACAACCAGTCCCACAGCCTCACCAACCATTCTCCCAGCAACCACAACAAACATTTCCCCAACCCCAACAAACATTCCCCCATCAACCACAACAACAATTTCCCCAGCCTCAGCAACCACAACAACAATTTCTCCAGCCCCAACAACCATTCCCCCAACAACCACAACAACCATATCCCCAGCAACCACAACAACCATTCCCCCAGACTCAACAACCCCAACAACTATTTCCCCAGTCCCAGCAACCACAACAACAATTTTCTCAGCCCCAACAACAATTCCCGCAGCCCCAACAACCGCAACAATCATTCCCCCAACAACAACCACCGTTCATTCAGCCATCT	SSQVQWPQQQPVPQPHQPFSQQPQQTFPQPQQTFPHQPQQQFPQPQQPQQQFLQPQQPFPQQPQQPYPQQPQQPFPQTQQPQQLFPQSQQPQQQFSQPQQQFPQPQQPQQSFPQQQPPFIQPS	369	123	0	15.05	23.35	11.5	32.3	15.15	18.8	17.3	11.65	0	13.65	36.95	10.2	19.2	10.85	23.8	14.65	30.75	33.65	30	0	0	41.45	0	17	0	0	0	36.6	17.05	26.35	33.05	11.3	18.3	13.35	28.3	23.05	16.25	44.2	35.7	27.1	29.3	17.9	25.05
T544-55	N	AGCGGCCAAGTACAATGGCCGCAACAACAACCATTCCTGCAGCCTCACCAACCATTCTCCCAGCAACCACAACAAATATTTCCCCAACCCCAACAAACATTCCCCCATCAACCACAACAACAATTTCCCCAGCCTCAGCAACCACAACAACAATTTCTCCAGCCCCGACAACCATTCCCCCAACAACCACAACAACCATATCCCCAGCAACCACAGCAACCGTTCCCCCAGACTCAACAACCCCAACAACCATTTCCCCAGTCCAAGCAACCACAACAACCTTTTCCCCAGCCCCAACAACCGCAACAATCATTCCCCCAACAACAACCATCGTTGATTCAACAATCT	SGQVQWPQQQPFLQPHQPFSQQPQQIFPQPQQTFPHQPQQQFPQPQQPQQQFLQPRQPFPQQPQQPYPQQPQQPFPQTQQPQQPFPQSKQPQQPFPQPQQPQQSFPQQQPSLIQQS	348	116	0	0	0	0	0	0	0	0	0	0	0	0	0	10.08	0	0	0	0	0	0	0	0	0	0	0	0	0	0	0	0	0	0	10.35	10	0	0	0	0	0	0	0	0	0	0
T544-58	N	AGTGGCCAAGTACAATGGCCACAACAACAACAACCATTCCCCCAGCCCCAACAACCACAACAAATTTTTCCCCAACCCCAACAAACATTCCCCCATCAACCACAACAAGCATTTCCTCAACCCCAACAAACATTCCCCCATCAACCACAACAACAATTTCCCCAGCCCCAGCAACCACAACAACCATTTCCCCAGCAACCACAACAACAATTTCCCCAGCCCCAACAACCACAACAACCATTTCCCCAGCAACCACAACAACAACTTCCCCAGCCCCAACAACCACAACAACCATTTCCCCAGCCCCAACAACCCCAACTACCATTTCCGCAACAACCACAACAACCATTCCCCCAGCCTCAACAACCCCAACAACCATTTCCCCAGTTACAGCAACCA…	SGQVQWPQQQQPFPQPQQPQQIFPQPQQTFPHQPQQAFPQPQQTFPHQPQQQFPQPQQPQQPFPQQPQQQFPQPQQPQQPFPQQPQQQLPQPQQPQQPFPQPQQPQLPFPQQPQQPFPQPQQPQQPFPQLQQPQQPLPQPQQPQQPFPQQQQPLIQPY	474	158	0	0.83	0	0.42	0	0	0	0.76	0.33	0	0	0	0	0	0	0	0	6.63	1.64	0.92	0	0	0	0	0	0	0	0	5.09	2.68	0	0	0	0	0	6.45	3.5	0	0	0	0	7.57	0	0
Tha1_2-13	N	AGCGGCCAAGTACAATGGCCACAACAACAACCATTCCCCCAGCCCCAACAACCATTCTGCCAGCAACCACAACAAACTATTCCCCAACCCCATCAAACATTCCACCATCAACCACAACAAACATTTCCCCAACCCCAACAAACATACCCCCATCAACCACAACAACAATTTCCCCAGACCCAACAACCACAACAACCATTTCCCCAGCCCCAACAAACATTCCCCCAACAACCCCAACTACCATTTCCCCAACAACCCCAACAACCATTCCCCCAGCCTCAGCAACCCCAACAACCATTTCCCCAGTCACAACAACCACAACAACCTTTTCCCCAGCCCCAACAACAATTTCCGCAGCCCCAACAACCACAACAATCATTCCCCCAACAACAACAACCG…	SGQVQWPQQQPFPQPQQPFCQQPQQTIPQPHQTFHHQPQQTFPQPQQTYPHQPQQQFPQTQQPQQPFPQPQQTFPQQPQLPFPQQPQQPFPQPQQPQQPFPQSQQPQQPFPQPQQQFPQPQQPQQSFPQQQQPAIQSF	414	138	0	0	0	2.92	0	0	2.6	0	2.64	0	0	0	3.38	0	3.48	0	0	0	0	0	0	0	0	0	2.76	0	0	0	0	0	0	0	0	0	0	0	0	0	0	0	0	0	1.39	0
TraesCS1A02G007344	N	AGTGGCCAAGTACAATGGCCACAACAACAACCATTCTCCCAGCCCCAACCATTCTCCCAGCAACCACAACAAGCGTTTCCCCAACCCCAACAAACATCCCCCCTTCAACCACAATAAGTATTTCCCCAACCACAACAACCACAACAACAATTTCCCCAGCCCCAGCAACCACAACAACCATTTCCCTAGCCCCAACAACCCCAACTACCATTTCCCCAACAACCCCAACAACCATTCCCCCAGCCTCATCAACCCCAACAACCATTTCCCCAGTCACAACAAACCACAACAACCTTTTCCCCAGCCCCAACAACAATTCCCGCAGCCCCAACAAAAGCAACAATCATTCCCTCAGCAACAACAACCGTTGATTCAGCCATAT	SGQVQWPQQQPFSQPQPFSQQPQQAFPQPQQTSPLQPQ*VFPQPQQPQQQFPQPQQPQQPFP*PQQPQLPFPQQPQQPFPQPHQPQQPFPQSQQTTTTFSPAPTTIPAAPTKATIIPSATTTVDSAI	382	127	2	4.52	0	3.54	5.72	3.77	3.17	4.84	4.26	0	0	0	3.69	2.92	0	7.81	0	14.8	9.53	8.88	0	0	0	0	4.29	0	0	0	5.13	4.89	7.58	6.91	0	3.62	0	9.07	4.17	0	1.14	6.84	8.83	9.42	2.5	4.89
TraesCS1B02G010400	N	AGCGGCCAAGTACAATGGCCACAACAACAACCATTCCCCCAGCCCCAACAACCATTCTGCCAGCAACCACAACGAACTATTCCCCAACCCCATCAAACATTCCACCATCAACCACAACAAACATTTCCCCAACCCCAACAAACATACCCCCATCAACCACAACAACAATTTCCCCAGACCCAACAACCACAACAACCATTTCCCCAGCCCCAACAAACATTCCCCCAACAACCCCAACTACCATTTCCCCAACAACGCCAACAACCATTCCCCCAGCCTCAGCAACCCCAACAACCATTTCCCCAGTCACAACAACCACAACAACCTTTTCCCCAGCCCCAACAACAATTTCCGCAGCCCCAACAACCACAACAATCATTCCCCCAACAACAACAACCG…	SGQVQWPQQQPFPQPQQPFCQQPQRTIPQPHQTFHHQPQQTFPQPQQTYPHQPQQQFPQTQQPQQPFPQPQQTFPQQPQLPFPQQRQQPFPQPQQPQQPFPQSQQPQQPFPQPQQQFPQPQQPQQSFPQQQQPAIQSF	414	138	0	4.33	3.87	0.33	0	3.63	0.34	4.39	0.46	0	4.32	0	0.29	2.61	0.47	0	3.82	0	0	0	0	0	1.31	0	0.41	0	0	0	0	4.07	0	0	5.08	3.33	4.61	0	3.29	4.87	1.46	0	0	0	0.3	0
TraesCS1B02G010700	N	AGCGGCCAAATACAATGGTCACAACAACAACTAGTCCCCCAGCCCCAAGAGCCATTATCCTAGCAACCACAACAAGCATTTCCCCAACCCCAACAAACATTCCCCCATCAACCACAACAACAAGTTCCCCAGCCTCAGCAACCACAACAACCATTTCTCCAGCCCCAACAAGCATTCCCCCAACAACCACAACAACCATTCCCCCAGACTCAACAACCACAACAACCATTTTCCCAGCAACCACAACAACCATTTCCCCAGACTCAACAGCCACAACAACCATTTCCCCAGCAACCACAACAACTATTCCCCCAGACTCAACAACCACAACAACCATTTCCCCAGCAACCACAACAACCATTCCCCCAGACTCAACAACCACAACAACCATTTCCCCAG…	SGQIQWSQQQLVPQPQEPLS*QPQQAFPQPQQTFPHQPQQQVPQPQQPQQPFLQPQQAFPQQPQQPFPQTQQPQQPFSQQPQQPFPQTQQPQQPFPQQPQQLFPQTQQPQQPFPQQPQQPFPQTQQPQQPFPQFQQPQQPFPQPQQQFPQPQQPQRSFPQQQRPSFQPS	507	169	1	0	0	3.26	0	3.35	2.42	0	3.18	3.2	2.94	0	2.8	0	2.97	0	3.67	0	0	0	0	0	1.11	0	3.25	0	0	0	0	3.28	0	0	0	0	0	0	0	4.32	1.5	0	0	0	1.91	0
TraesCS1B02G010800	N	AGTGGCCAAGTACAATGGCCACAACAACAACTAGTCCCCCAACCCCAACAGCCATTATCCCAGCAACCGCAACAAGCATTTCCCCAACCCCAACAAACATTTCCCCATCAACCACAACAACAAGTTCCCCAGCCTCAGCAACCACAACAACCATTTCTCCAGCCCCAACAAGCATTCCCCCAACAACCACAACAACCATTCCCTCAGACTCAACAACCACAACAACCATTTCCCCAGCAACCACAACAACCATTTCCCCAGCAATCACAACAACCATTCCCCCAGACTCAACAACCACAACAACCATTTCCCCAGCAACCACAACAACCATTCCCCCAGACTCAACAACCACAACAACCATTTCCCCAGTTCCAGCAACCACACCAACCTTTTCCCCAG…	SGQVQWPQQQLVPQPQQPLSQQPQQAFPQPQQTFPHQPQQQVPQPQQPQQPFLQPQQAFPQQPQQPFPQTQQPQQPFPQQPQQPFPQQSQQPFPQTQQPQQPFPQQPQQPFPQTQQPQQPFPQFQQPHQPFPQPQQQFPQPQQPQQSFPQQQRPFIQPS	477	159	0	0.41	0.67	0.84	0	0.92	0.56	1.55	1.09	1.45	1.65	0	0.48	0.47	0.95	0	0.58	0	0	0	2.21	2.73	0.27	2.4	0.87	1.83	2.24	1.89	0	1.22	0	0	1.02	0.48	0.66	0	0.52	1.4	0.16	0	0	0	0.27	0.68
TraesCS1B02G010900	N	AGCGGCCAAGTACAATGGCCACAACAACAACCAGTCCTGCTGCCTCAGCAACCATTCTCCCAGCAACCACAACAAACATTTCCCCAACCCCAACAAACATTCCCCCATCAACCACAACAACAATTTCCCCAGCCTCAACAACCACAACAACAATTTCTCCAGCCACAACAACCATTCCCCCAACAACCACAACAACCATATCCCCAGCAACCACAACAACCATTCCCCCAGACTCAACAACCCCAACAACTATTTCCCCAGTCCCAGCAACCACAACAACCATATCCCCAGCAACCACAACAACCATTCCCCCAGACTCAACAACCCCAACAACAATTTCCCCAATCCCAGCAACCACAATAACCATTTCCCCAACCCCAACAACCGCAACAATCATTC…	SGQVQWPQQQPVLLPQQPFSQQPQQTFPQPQQTFPHQPQQQFPQPQQPQQQFLQPQQPFPQQPQQPYPQQPQQPFPQTQQPQQLFPQSQQPQQPYPQQPQQPFPQTQQPQQQFPQSQQPQ*PFPQPQQPQQSFPQQQPSFIQPS	432	144	1	0	0	0.79	0	0.27	0.72	0.35	1.11	0.9	0.27	0	0.62	0	1.24	0	0	0	0	0	0	0	0	0	0.64	0	0	0	0	0.28	0	0	0	0	0	0	0	0.3	0	0	0	0	0.99	0
TraesCS1B02G011000	N	AGCGGCCAAGTACAATGGCCGCAACAACAACCATTCCTGCAGCCTCACCAACCATTCTCCCAGCAACCACAACAAATATTTCCCCAACCCCAACAAACATTCCCCCATCAACCACAACAACAATTTCCCCAGCCTCAGCAACCACAACAACAATTTCTCCAGCCCCGACAACCATTCCCCCAACAACCACAACAACCATATCCCCAGCAACCACAACAACCGTTCCCCCAGACTCAACAACCCCAACAACCATTTCCCCAGTCCAAGCAACCACAACAACCTTTTCCCCAGCCCCAACAACCGCAACAATCATTCCCCCAACAACAACCATCGTTGATTCAACAATCT	SGQVQWPQQQPFLQPHQPFSQQPQQIFPQPQQTFPHQPQQQFPQPQQPQQQFLQPRQPFPQQPQQPYPQQPQQPFPQTQQPQQPFPQSKQPQQPFPQPQQPQQSFPQQQPSLIQQS	348	116	0	41.65	30.3	29.8	0	36.1	23.8	40	28.95	39.5	29.2	0	26.45	24.45	27.35	0	32.4	0	0	0	43.35	37.4	11.3	39.95	18.2	40.6	39.7	42.35	0	36.1	0	0	27.15	23	43.25	0	27	37.9	12.35	0	0	0	24.9	18.9
TraesCS1D02G001000	N	AGCGGCCAAGTACCATGGCCACAACAACAACCATTCCCGCAGCCTCACCAACCATTCTCCCAGCAACCGCAACAAACATTTCCCCAACCCCAACAAACATTCCCCCATCAACCACAACAACAATTTTCCCAGCCTCAGCAACCACAACAACAATTTATCCAGCCCCAACAACCATTCCCCCAACAACCACAACAAACATATCCCCAGCGACCACAACAACCATTCCCCCAGACTCAACAACCCCAACAACCATTTCCCCAGTCCCAGCAACCACAACAACCTTTTCCCCAGCCCCAACAACAATTCCCGCAGCCCCAACAACCACAACAATCATTCCCCCAACAACAACCATCGTTGATTCAACAATCT	SGQVPWPQQQPFPQPHQPFSQQPQQTFPQPQQTFPHQPQQQFSQPQQPQQQFIQPQQPFPQQPQQTYPQRPQQPFPQTQQPQQPFPQSQQPQQPFPQPQQQFPQPQQPQQSFPQQQPSLIQQS	369	123	0	0.91	18.75	0.91	21.65	11.5	14.45	0.55	0.97	0	1.07	28.45	7.44	14.25	8.45	17.75	0.7	1.83	1.56	21.65	0	0	33.6	0	15.3	0	0	0	28.9	10.8	20.5	29.6	8.7	16.05	12.2	25.1	18.6	1	32.65	25.95	21.45	1.23	14.6	19.25
Zollen_2-11	N	AGCGGCCAAGTACAATGGCCACAACAACAACCAGTCCTGCTGCCTCAGCAACCATTCTCCCAGCAACCACAACAACCATTCCCCCAGACTCAACAACCCCAACAACTATTTCCCCAGTCCCAGCAACCACAACAACAATTTTCTCAGCCCCAACAACAATTCCCGCAGCCCCAACAACCGCAACAATCATTCCCCCAACAACAACCACCGTTCATTCAGCCATCT	SGQVQWPQQQPVLLPQQPFSQQPQQPFPQTQQPQQLFPQSQQPQQQFSQPQQQFPQPQQPQQSFPQQQPPFIQPS	225	75	0	0	0.42	0	0	0	0	0.29	0	0	0.28	0	0	0	0	0	0	0	0	0	0	0	0.28	0	0.46	0	0	0	0	0.32	0	0	0	0	0	0	0.3	0	0	0	0	0	0	0
Zollen_3-7	N	AGCGGCCAAGTACAATGGCCGCAACAACAACCATTCCTGCAGCCTCACCAACCATTCTCCCAGCAACCACAACAAATATTTCCCCAACCCCAACAAACATTCCCCCATCAACCACAACAACAATTTCCCCAGCCTCAGCAACCACAACAACAATTTCTCCAGCCCCGACAACCATTCCCCCAACAACCACAACAACCATATCCCCAGCAACCACAACAACCGTTCCCCCAGACTCAACAACCCCAACAACCATTTCCCCAGTCCAAGCAACCACAACAACCTTTTCCCCAGCCCCAACAACCGCAACAATCATTCCCCCAACAACAACCATCATTGATTCAACAATCT	SGQVQWPQQQPFLQPHQPFSQQPQQIFPQPQQTFPHQPQQQFPQPQQPQQQFLQPRQPFPQQPQQPYPQQPQQPFPQTQQPQQPFPQSKQPQQPFPQPQQPQQSFPQQQPSLIQQS	348	116	0	0	0	24.2	0	0	17.4	0	21.55	27.8	0	0	19.85	0	19.35	0	0	0	0	0	18.6	15.7	0	19.75	12.1	16.45	16.55	18.15	0	0	0	0	0	0	0	0	0	0	0	0	0	0	20.65	8.25
Zollen_3-9	N	AGCGGCCAAGTACAATGGCCACAACAACAACCATTCCCCCAGCCCCAACAACCATTCTGCGAGCAACCACAACGAACTATTCCCCAACCCCATCAAACATTCCACCATCAACCACAACAAACATTTCCCCAACCCGAACAAACATACCCCCATCAACCACAACAACAATTTCCCCAGACCCAACAACCACAACAACCATTTCCCCAGCCCCAACAAACATTCCCCCAACAACCCCAACTACCATTTCCCCAACAACCCCAACAACCATTCCCCCAGCCTCAGCAACCCCAACAACCATTTCCCCAGTCACAACAACCATAACAACCTTTTCCCCAGCCCCAACAACAATTTCCGCAGCCCCAACAACCACAACAATCATTCCCCCAACAACAACAACCG…	SGQVQWPQQQPFPQPQQPFCEQPQRTIPQPHQTFHHQPQQTFPQPEQTYPHQPQQQFPQTQQPQQPFPQPQQTFPQQPQLPFPQQPQQPFPQPQQPQQPFPQSQQP*QPFPQPQQQFPQPQQPQQSFPQQQQPAIQSF	414	138	1	0	0.29	0	0	0	0	0.54	0	6.02	0.31	0	0	0.26	0	0	0	0	0	0	9.07	12.05	0	11.85	0	13.05	12.4	12.7	0	0.38	0	0	0.33	0.27	0.26	0	0.38	0	0	0	0	0	0	4.08
[truncated: 14 more columns]
