# Supplementary material for: Unraveling the celiac disease-related immunogenic complexes in a set of wheat and tritordeum genotypes: implications for low-gluten precision breeding in cereal crops
Source: Front Plant Sci. 2023 May 11;14:1171882. doi: 10.3389/fpls.2023.1171882 (PMC10210591; doi:10.3389/fpls.2023.1171882)
Supplement: Supplementary file 1 [file DataSheet_1.zip › Table 6.xlsx]

## Sheet: Table_S6
Supplementary Table 6. Abundance of CD epitopes in alpha-gliadins' putative gene amplicons.
Genotype	Specie	Rye	p31-43	DQ2.5_glia_α1a	DQ2.5_glia_α1b	DQ2.5_glia_α2	DQ2.5_glia_α3
ACA 201	BW	N	28.99	50.08	15.79	42.66	31.38
ACA 202	BW	N	28.14	49.66	15.59	42.95	31.26
ACA 321	BW	N	16.66	29.55	10.89	26.62	19.4
ACA 903B	BW	Y	17.59	28.97	8.3	22.55	20.17
Antequera	BW	N	17.35	31.35	10.79	27.49	19.97
Anza	BW	N	18.42	30.17	8.78	23.46	20.78
Aragon 03	BW	N	27.68	37.54	5.92	16.05	34.55
Artur Nick	BW	N	28.62	36.85	5.52	14.63	35.22
Aucan	HT	N	31.19	22.18	0	0.72	23.27
Baquette 9	BW	N	36.45	50.38	8.95	23.09	45.91
BIOINTA 1001	BW	Y	16.83	30.49	9.69	26.04	19.14
BIOINTA 1004	BW	N	17.48	31.69	9.99	27.17	20.32
BIOINTA 1005	BW	N	26.85	36.42	5.76	15.07	34.49
BIOINTA 2004	BW	Y	35.42	48.15	7.48	20.12	45.45
Buck Baqueano	BW	Y	26.68	50.59	17.15	46.46	31.34
Buck Brasil	BW	N	26.71	37.1	6.47	16.48	33.83
Buck Huanchen	BW	Y	15.38	28.38	9	24.72	17.25
Buck Norteno	BW	Y	16.99	30.59	9.44	25.73	19.09
Buck Puelche	BW	Y	13.25	32.13	11.59	29.61	20.5
Bulel	HT	N	34.06	33.61	0	0	32.28
Catedral	DW	N	29.05	31.4	0	0.31	30
Don Mario Atlax	BW	N	27.51	37	5.38	14.71	34.76
Don Pedro	DW	N	33.21	33.04	0	0.29	31.56
Escacena	BW	N	17.77	30.63	8.92	24.26	19.29
HT-435	HT	N	34.25	33.72	0	0	32.39
HT-444	HT	N	33.08	32.85	0	0	31.4
HT-460	HT	N	33.42	23.81	0	0.77	25.08
INIA Condor	BW	Y	26.39	35.2	5.17	14	33.45
Jerezano	BW	N	17.64	28.87	8.5	22.43	19.69
Klein Don Enrique	BW	Y	17.31	32.03	10.26	27.97	19.62
Klein Gavilan	BW	Y	16.63	30.23	9.45	25.75	18.7
Klein Leon	BW	N	26.4	36.6	6.14	16.21	33.41
Klein Rayo	BW	N	26.78	35.08	4.47	12.51	33.51
Klein Rendidor	BW	N	27.64	49.49	15.71	43.26	30.72
KleinTigre	BW	Y	25.38	36.12	4.77	13.27	34.46
Marcos Juarez	BW	N	31.53	42.98	7.31	18.84	39.47
Olaeta Artillero	BW	N	26.69	50.48	18.79	48.15	32.21
proINTA Gaucho	BW	N	17.4	29.47	9.07	24.23	20.01
proINTA Granar	BW	Y	13.16	31.03	11.1	28.08	19.83
proINTA Guazu	BW	Y	26.34	36.07	5.72	15.25	33.1
proINTA Oasis	BW	Y	17.46	30.03	8.8	24.31	19.01
Relmo Siriri	BW	N	27.19	34.64	3.66	11.27	32.98
THA85	BW	N	27.63	31.39	0	3.83	32.48
Xeixa	BW	N	17.51	31.27	10.83	27.32	19.87
