# Supplementary material for: Unraveling the celiac disease-related immunogenic complexes in a set of wheat and tritordeum genotypes: implications for low-gluten precision breeding in cereal crops
Source: Front Plant Sci. 2023 May 11;14:1171882. doi: 10.3389/fpls.2023.1171882 (PMC10210591; doi:10.3389/fpls.2023.1171882)
Supplement: Supplementary file 1 [file DataSheet_1.zip › Table 8.xlsx]

## Sheet: Table_S8
Supplementary Table 8. Abundance of alpha-gliadins' amplicons ‘types’ for each genotype. Each ‘type’ was established by the number of epitopes matched in the putative gene amplicon peptide sequences.
Genotype	Specie	Rye	alpha_0	Alpha_1	Alpha_2	Alpha_3	Alpha_4	Alpha_5	Alpha_7
ACA 201	BW	No	38.3	6.23	16.98	12.55	12.47	0.38	1.47
ACA 202	BW	No	38.34	6.16	16.14	13.23	12.24	0.43	1.46
ACA 321	BW	No	50.32	3.88	9.94	7.15	6.27	0	2.31
ACA 903B	BW	Yes	49.99	4.06	10.66	7.73	4.74	0	1.78
Antequera	BW	No	49.36	3.94	10.71	7.44	7.44	0.29	1.53
Anza	BW	No	49.46	4.38	11.11	7.65	5.01	0.27	1.75
Aragon 03	BW	No	36.26	1.21	27.41	5.07	4.2	0	0.86
Artur Nick	BW	No	36.97	1.23	27.74	4.92	2.86	0	1.33
Aucan	HT	No	48.69	1.09	21.46	0.72	0	0	0
Baquette 9	BW	No	28.54	1.36	36.24	6.75	5.83	0	1.56
BIOINTA 1001	BW	Yes	50.08	3.84	10.3	7.6	7.51	0.3	0.94
BIOINTA 1004	BW	No	52.93	4.32	10.19	8.5	7.05	0.32	1.31
BIOINTA 1005	BW	No	39.39	1.01	27.11	4.96	2.94	0	1.41
BIOINTA 2004	BW	Yes	28.94	1.28	35.51	6.91	3.98	0	1.75
Buck Baqueano	BW	Yes	37.88	6	15.28	13.86	13.25	0.5	1.7
Buck Brasil	BW	No	39.68	0.98	27.09	4.65	4.25	0	1.11
Buck Huanchen	BW	Yes	52.02	3.75	8.91	7.53	7.38	0	0.81
Buck Norteno	BW	Yes	51.04	4.13	10.17	7.75	7.37	0.27	0.9
Buck Puelche	BW	Yes	51.49	4.04	10.07	8.29	7.59	0.28	1.86
Bulel	HT	No	40.48	1.33	32.28	0	0	0	0
Catedral	DW	No	36.5	1.4	29.69	0.31	0	0	0
Don Mario Atlax	BW	No	37.4	1.04	27.67	5	3.28	0	1.05
Don Pedro	DW	No	40.4	1.48	31.27	0.29	0	0	0
Escacena	BW	No	48.22	4.19	11.1	7.17	7.15	0.27	0.75
HT-435	HT	No	40.53	1.33	32.39	0	0	0	0
HT-444	HT	No	41.34	1.45	31.4	0	0	0	0
HT-460	HT	No	47.24	1.27	23.04	0.77	0	0	0
INIA Condor	BW	Yes	39.49	1.04	26.37	4.85	2.79	0	1.19
Jerezano	BW	No	49.36	4.25	10.69	7.08	4.93	0.27	1.65
Klein Don Enrique	BW	Yes	51.46	4.27	10.05	8.36	8.14	0.3	0.91
Klein Gavilan	BW	Yes	50.41	4.08	9.85	7.71	7.45	0.28	0.86
Klein Leon	BW	No	38.79	0.95	26.53	4.93	4.14	0	1
Klein Rayo	BW	No	39.36	0.98	27.04	4.53	2.55	0	0.96
Klein Rendidor	BW	No	37.79	6.2	15.74	13.2	12.57	0.42	1.36
KleinTigre	BW	Yes	34.38	1.09	27.62	4.74	2.75	0	1.01
Marcos Juarez	BW	No	33.2	1.24	31.45	5.5	4.75	0	1.28
Olaeta Artillero	BW	No	37.32	5.68	15.44	13.47	12.59	0.4	2.9
proINTA Gaucho	BW	No	50.41	4.13	10.18	7.82	5.33	0.28	1.73
proINTA Granar	BW	Yes	48.66	3.76	10.29	7.58	7.44	0.26	1.7
proINTA Guazu	BW	Yes	38.38	1.03	26.54	4.67	4	0	0.86
proINTA Oasis	BW	Yes	50.57	3.92	10.6	7.56	7.1	0	0.85
Relmo Siriri	BW	No	38.91	1.06	27.03	4.42	2.72	0	0.47
THA85	BW	No	39.85	1.09	27.56	3.83	0	0	0
Xeixa	BW	No	49.18	3.94	10.84	7.21	7.46	0.27	1.55
