# Supplementary material for: Unraveling the celiac disease-related immunogenic complexes in a set of wheat and tritordeum genotypes: implications for low-gluten precision breeding in cereal crops
Source: Front Plant Sci. 2023 May 11;14:1171882. doi: 10.3389/fpls.2023.1171882 (PMC10210591; doi:10.3389/fpls.2023.1171882)
Supplement: Supplementary file 1 [file DataSheet_1.zip › Table 9.xlsx]

## Sheet: Table_S9
Supplementary Table 9. Abundance of gamma-gliadins' amplicons ‘types’ for each genotype. Each ‘type’ was established by the number of epitopes matched in the putative gene amplicon peptide sequences.
Genotype	Specie	Rye	Gamma_0	Gamma_3	Gamma_4	Gamma_5	Gamma_6	Gamma_7	Gamma_9	Gamma_10	Gamma_11	Gamma_12	Gamma_13	Gamma_14
ACA 201	BW	No	0	0.33	0	57.79	4.63	22.79	3.42	0.41	0.46	5.26	0.41	0
ACA 202	BW	No	0	0.42	3.54	58.44	2.8	28.13	0	0	0.32	4.47	0.67	0
ACA 321	BW	No	0	0	0	68.38	0	13.81	4.9	0	0.52	3.66	0.84	0
ACA 903B	BW	Yes	2.48	0.72	0	32.65	11.65	32.3	0	0	1.69	10.16	0	0
Antequera	BW	No	0	0.58	2.69	49.97	9.4	23.07	0	0	0.47	4.95	0.92	0
Anza	BW	No	0	0	0	61.23	4.8	20.8	2.6	0	0	3.68	0.56	0
Aragon 03	BW	No	0	0.29	2.94	56.48	0.31	21.95	3.64	0	0.31	5.54	1.55	0
Artur Nick	BW	No	0	0	0	65.37	0.33	14.07	4.56	0	0.44	5.14	1.09	0
Aucan	HT	No	0	0	0	67.3	3.62	3.01	0	0	0	0	1.45	0
Baquette 9	BW	No	0	0.56	3.56	47.39	8.88	26.22	0	0	0.4	6.57	1.65	0
BIOINTA 1001	BW	Yes	1.5	0.27	0	35.37	5.06	36.95	0	0	0.43	7.66	0	0
BIOINTA 1004	BW	No	0	0.52	0	56.24	9.88	16.77	3.38	0	0.27	5.02	0.48	0
BIOINTA 1005	BW	No	0	0	0	57.94	10.42	24.19	0	0	0	3.77	0.47	0
BIOINTA 2004	BW	Yes	9	0.27	0	58.66	0	17.64	3.48	0	0.32	4.18	0.95	0
Buck Baqueano	BW	Yes	2.78	0.3	0	28.3	21.85	24.37	0	0	0.92	12.05	0	0.27
Buck Brasil	BW	No	0	0.3	3.48	50.01	8.42	26.24	0	0	0.42	6.15	0.58	0
Buck Huanchen	BW	Yes	2.1	0.46	0	29.95	0.68	30.75	7.46	0	1.77	10.27	0	0
Buck Norteno	BW	Yes	3.33	0.38	0	30.95	0.38	33.65	8.06	0	0.82	11.5	0	0
Buck Puelche	BW	Yes	3.35	0.35	0	36.55	0.87	30	6.57	0	1.01	10.7	0	0
Bulel	HT	No	0	0	0.36	61.95	7.62	0	0	0	0	0	2.21	0
Catedral	DW	No	0	0	0.7	53.1	9.08	0	0	0	0	0	2.73	0
Don Mario Atlax	BW	No	0	0.28	1.24	47.83	1.98	45.18	0	0	0.27	1.55	0.27	0
Don Pedro	DW	No	0	0	0.66	59.7	8.21	0	0	0	0	0	2.4	0
Escacena	BW	No	0	0.46	0	53.94	8.81	19.97	2.76	0	0.33	4.37	0.87	0
HT-435	HT	No	0	0	0.5	57.05	7.82	0	0	0	0	0	1.83	0
HT-444	HT	No	0	0	0.56	56.25	6.51	0	0	0	0	0	2.24	0
HT-460	HT	No	0	0	0.33	60.5	5.82	0	0	0	0	0	1.89	0
INIA Condor	BW	Yes	2.06	0.26	0	39.28	0.31	36.6	5.09	0	0.72	8.65	0	0.28
Jerezano	BW	No	0	0.71	3.58	50.82	0	25.6	2.68	0	0.39	5.24	1.22	0
Klein Don Enrique	BW	Yes	2.38	1.09	0	20.5	21.1	33.67	0	0	0.64	11.45	0	0
Klein Gavilan	BW	Yes	2.21	0.54	0	36.18	12.95	33.05	0	0	0.77	6.25	0	0
Klein Leon	BW	No	0	0.26	0	51.68	10.13	31.13	0	0.66	0	4.8	1.02	0
Klein Rayo	BW	No	0	0	0	57.78	8.81	24.08	0	0.42	0.32	4.13	0.48	0
Klein Rendidor	BW	No	0	0.59	4.32	59.51	2.92	23.63	0	0	0.39	6.54	0.66	0
KleinTigre	BW	Yes	2.45	1.23	0	25.1	0	39.45	6.77	0	1.83	11.8	0	0
Marcos Juarez	BW	No	0	0.6	3.4	55.77	0	26.34	3.5	0	0.41	4.09	0.52	0
Olaeta Artillero	BW	No	0	0	4.95	57.15	3.8	21.97	0	0	0.53	4.98	1.4	0
proINTA Gaucho	BW	No	0	0	0.79	47.92	0	45.66	0.83	0	0	1.75	0.16	0
proINTA Granar	BW	Yes	1.84	0.26	0	33.19	14.9	35.7	0	0	0.35	5.76	0	0
proINTA Guazu	BW	Yes	2.7	1.04	0	21.45	18.45	34.21	0.3	0	1.27	10.03	0	0.38
proINTA Oasis	BW	Yes	3.77	0.7	0	31.66	0.29	29.3	7.86	0	1.4	12.9	0	0.4
Relmo Siriri	BW	No	0	0.26	0	64.92	4.37	19.81	1.39	0	0.39	3.21	0.27	0
THA85	BW	No	0	0	0.26	51.55	7.68	25.05	0	0	0.52	4.87	0.68	0
Xeixa	BW	No	0	0.35	3.94	56.5	0.49	19.8	2.98	0.13	0.85	6.26	1.14	0
