# Supplementary material for: Unraveling the celiac disease-related immunogenic complexes in a set of wheat and tritordeum genotypes: implications for low-gluten precision breeding in cereal crops
Source: Front Plant Sci. 2023 May 11;14:1171882. doi: 10.3389/fpls.2023.1171882 (PMC10210591; doi:10.3389/fpls.2023.1171882)
Supplement: Supplementary file 1 [file DataSheet_1.zip › Table 10.xlsx]

## Sheet: Table_S10
Supplementary Table 10. The log2(FC) of the abundance for all the CD epitopes and p31-41 peptide variants found in the alpha-gliadin amplicons for each genotype. The mean of the log2(FC) for all the genotypes was calculated for each variant. The variants with the mean higher than zero are indicated in bold. FC: fold-change.
Original epitope name	Original epitope seq	Variant seq	Position of mismatch	Mean log2(FC)	ACA 201	ACA 202	ACA 321	ACA 903B	Antequera	Anza	Aragon 03	Artur Nick	Aucan	Baquette 9	BIOINTA 1001	BIOINTA 1004	BIOINTA 1005	BIOINTA 2004	Buck Baqueano	Buck Brasil	Buck Huanchen	Buck Norteno	Buck Puelche	Bulel	Catedral	Don Mario Atlax	Don Pedro	Escacena	HT-435	HT-444	HT-460	INIA Condor	Jerezano	Klein Don Enrique	Klein Gavilan	Klein Leon	Klein Rayo	Klein Rendidor	KleinTigre	Marcos Juarez	Olaeta Artillero	proINTA Gaucho	proINTA Granar	proINTA Guazu	proINTA Oasis	Relmo Siriri	THA85	Xeixa
DQ2.5_glia_α1a	PFPQPQLPY	PFPQPQLSY	8	-18.863	-28.8997	-28.8875	-28.1386	-28.11	-28.2239	-28.1685	-4.06686	-3.9957	-2.1292	-4.16421	-28.1838	-28.2395	-4.05573	-4.08357	-28.9143	-4.15676	-28.0803	-28.1885	-28.2593	-28.3243	-28.2262	-3.98912	-28.2996	-28.1904	-28.329	-28.2913	-2.10622	-4.01981	-28.105	-28.2548	-28.1714	-4.04973	-4.01488	-28.8826	-4.06369	-4.09791	-28.9111	-28.1347	-28.2091	-4.10234	-28.1618	-4.01676	-3.85454	-28.2202
DQ2.5_glia_α1a	PFPQPQLPY	PFSQPQLPY	3	-16.988	-28.8997	-28.8875	-28.1386	-28.11	-28.2239	-28.1685	-6.55228	-6.42118	-5.4146	-6.77507	-28.1838	-28.2395	-6.70123	-6.841	-28.9143	-6.53528	-28.0803	-28.1885	-28.2593	-2.77216	-2.61373	-6.60538	-2.72133	-28.1904	-2.89284	-2.80823	-5.54493	-6.61143	-28.105	-28.2548	-28.1714	-6.75016	-6.64715	-28.8826	-6.46103	-6.78405	-28.9111	-28.1347	-28.2091	-6.56866	-28.1618	-6.5103	-6.40664	-28.2202
DQ2.5_glia_α1a	PFPQPQLPY	PFPQPQVPY	7	-25.7735	-28.8997	-28.8875	-28.1386	-28.11	-28.2239	-28.1685	-28.4839	-28.4571	-27.7247	-28.9083	-28.1838	-28.2395	-28.4402	-28.843	-28.9143	-28.4668	-28.0803	-28.1885	-28.2593	-5.98675	-5.24151	-28.463	-5.31496	-28.1904	-5.63193	-5.35975	-27.827	-28.391	-28.105	-28.2548	-28.1714	-28.4473	-28.3861	-28.8826	-28.4282	-28.6791	-28.9111	-28.1347	-28.2091	-28.4262	-28.1618	-28.3679	-28.2257	-28.2202
DQ2.5_glia_α1a	PFPQPQLPY	PFPQLQLPY	5	-25.5481	-28.8997	-28.8875	-28.1386	-28.11	-28.2239	-28.1685	-28.4839	-28.4571	-27.7247	-28.9083	-28.1838	-28.2395	-28.4402	-28.843	-28.9143	-28.4668	-28.0803	-28.1885	-28.2593	-3.62721	-3.39255	-28.463	-3.39538	-28.1904	-3.69148	-3.51175	-27.827	-28.391	-28.105	-28.2548	-28.1714	-28.4473	-28.3861	-28.8826	-28.4282	-28.6791	-28.9111	-28.1347	-28.2091	-28.4262	-28.1618	-28.3679	-28.2257	-28.2202
DQ2.5_glia_α1a	PFPQPQLPY	PFLQPQLPY	3	-19.5733	-28.8997	-28.8875	-28.1386	-28.11	-28.2239	-28.1685	-5.53436	-5.52552	-5.28215	-5.80678	-28.1838	-28.2395	-5.78612	-5.80706	-28.9143	-5.99922	-28.0803	-28.1885	-28.2593	-28.3243	-28.2262	-5.80892	-28.2996	-28.1904	-28.329	-28.2913	-4.96942	-5.6939	-28.105	-28.2548	-28.1714	-5.90689	-5.79915	-28.8826	-5.73112	-5.66006	-28.9111	-28.1347	-28.2091	-5.79422	-28.1618	-5.67076	-5.44616	-28.2202
DQ2.5_glia_α1a	PFPQPQLPY	PFPQPQLAY	8	-20.0595	-28.8997	-28.8875	-28.1386	-28.11	-28.2239	-28.1685	-4.25216	-4.16797	-27.7247	-4.30995	-28.1838	-28.2395	-4.20116	-4.13529	-28.9143	-4.22058	-28.0803	-28.1885	-28.2593	-28.3243	-28.2262	-4.10512	-28.2996	-28.1904	-28.329	-28.2913	-27.827	-4.10893	-28.105	-28.2548	-28.1714	-4.13027	-4.06907	-28.8826	-4.03722	-4.26855	-28.9111	-28.1347	-28.2091	-4.1231	-28.1618	-4.0858	-3.8479	-28.2202
DQ2.5_glia_α2	PQPQLPYPQ	PQPQLPYSQ	8	2.34661	-0.878137	-0.945614	-0.945753	-0.61535	-0.908006	-0.598866	0.691492	0.858151	5.10212	0.561657	-0.880947	-0.904967	0.765028	0.718201	-1.12649	0.624112	-0.965401	-0.847436	-1.06937	28.3549	6.69236	0.831117	6.84981	-0.665991	28.3549	28.3252	5.11422	0.823749	-0.586249	-0.965849	-0.886377	0.622156	1.03081	-0.97947	0.978091	0.640544	-1.18893	-0.759771	-0.998973	0.709652	-0.743508	1.19152	2.75865	-0.886311
DQ2.5_glia_α2	PQPQLPYPQ	PQPQLPYLQ	8	-12.5567	-28.6683	-28.6781	-27.9879	-27.7486	-28.0343	-27.8056	-1.37223	-1.27631	1.66296	-1.98818	-27.9562	-28.0174	-1.33588	-1.25503	-28.7914	-1.91832	-27.8811	-27.9389	-28.1415	24.6757	2.93455	-1.25579	3.13637	-27.854	24.7594	24.6649	1.62803	-1.18677	-27.7409	-28.0593	-27.94	-1.39823	-1.00578	-28.6885	-0.706841	-1.36981	-28.843	-27.8522	-28.065	-1.29151	-27.857	-0.848253	0.82819	-28.0254
DQ2.5_glia_α3	FRPQQPYPQ	FPPQQPYPQ	2	1.81326	1.90634	1.91517	2.33407	2.28307	2.29892	2.23832	1.3434	1.32406	1.85089	1.11371	2.35707	2.33014	1.37458	1.09475	1.89821	1.42391	2.49747	2.36144	2.32193	1.36004	1.44024	1.34057	1.37612	2.32998	1.37054	1.40287	1.73282	1.39845	2.29948	2.35378	2.39415	1.42257	1.40288	1.9386	1.31857	1.22807	1.85846	2.30423	2.29875	1.42031	2.37249	1.42555	1.42213	2.3044
DQ2.5_glia_α3	FRPQQPYPQ	FRPQQLYPQ	6	-18.507	-28.2253	-28.2197	-27.5315	-27.5876	-27.5733	-27.6306	-3.94712	-3.93043	-2.19841	-4.03017	-27.512	-27.5983	-3.97718	-4.00032	-28.2234	-4.02365	-27.362	-27.5082	-27.611	-28.2661	-28.1604	-3.89903	-28.2335	-27.5233	-28.271	-28.2262	-2.18119	-3.94624	-27.5529	-27.5477	-27.4785	-3.91816	-3.94882	-28.1946	-3.99582	-3.975	-28.2629	-27.5761	-27.5631	-3.97837	-27.5022	-3.94591	-3.90378	-27.566
DQ2.5_glia_α3	FRPQQPYPQ	FRPQKPYPQ	5	-25.3097	-28.2253	-28.2197	-27.5315	-27.5876	-27.5733	-27.6306	-28.3641	-28.3918	-27.7939	-28.7742	-27.512	-27.5983	-28.3616	-28.7597	-28.2234	-28.3337	-27.362	-27.5082	-27.611	-4.60114	-4.42146	-28.3729	-4.41443	-27.5233	-4.60605	-4.43664	-27.902	-28.3174	-27.5529	-27.5477	-27.4785	-28.3157	-28.32	-28.1946	-28.3603	-28.5562	-28.2629	-27.5761	-27.5631	-28.3023	-27.5022	-28.297	-28.275	-27.566
DQ2.5_glia_α3	FRPQQPYPQ	FRQQQPYPQ	3	-25.1055	-28.2253	-28.2197	-27.5315	-27.5876	-27.5733	-27.6306	-28.3641	-28.3918	-27.7939	-28.7742	-27.512	-27.5983	-28.3616	-28.7597	-28.2234	-28.3337	-27.362	-27.5082	-27.611	-2.71391	-2.54793	-28.3729	-2.65521	-27.5233	-2.83478	-2.7431	-27.902	-28.3174	-27.5529	-27.5477	-27.4785	-28.3157	-28.32	-28.1946	-28.3603	-28.5562	-28.2629	-27.5761	-27.5631	-28.3023	-27.5022	-28.297	-28.275	-27.566
DQ2.5_glia_α3	FRPQQPYPQ	FSPQQPYPQ	2	-16.1838	-28.2253	-28.2197	-27.5315	-27.5876	-27.5733	-27.6306	-4.03337	-3.91181	-3.21271	-3.63712	-27.512	-27.5983	-3.6073	-3.63043	-28.2234	-3.55918	-27.362	-27.5082	-27.611	-3.34354	-3.32193	-3.62879	-3.35242	-27.5233	-3.25619	-3.24586	-3.45312	-3.74779	-27.5529	-27.5477	-27.4785	-3.57164	-3.72738	-28.1946	-28.3603	-3.54566	-28.2629	-27.5761	-27.5631	-3.58409	-27.5022	-3.70438	-3.30339	-27.566
DQ2.5_glia_α3	FRPQQPYPQ	FRPQQPYPR	9	-18.4852	-28.2253	-28.2197	-27.5315	-27.5876	-27.5733	-27.6306	-3.8536	-3.74876	-2.95544	-3.74674	-27.512	-27.5983	-3.79196	-3.69474	-28.2234	-3.84144	-27.362	-27.5082	-27.611	-28.2661	-28.1604	-3.90523	-28.2335	-27.5233	-28.271	-28.2262	-3.08287	-3.7949	-27.5529	-27.5477	-27.4785	-3.93128	-3.82773	-28.1946	-3.77343	-3.75178	-28.2629	-27.5761	-27.5631	-3.86607	-27.5022	-3.75664	-3.52068	-27.566
DQ2.5_glia_α3	FRPQQPYPQ	F*PQQPYPQ	2	-19.7035	-28.2253	-28.2197	-27.5315	-27.5876	-27.5733	-27.6306	-4.13242	-4.1027	-27.7939	-4.17591	-27.512	-27.5983	-4.12261	-4.05203	-28.2234	-4.08746	-27.362	-27.5082	-27.611	-28.2661	-28.1604	-4.01502	-28.2335	-27.5233	-28.271	-28.2262	-27.902	-4.03537	-27.5529	-27.5477	-27.4785	-3.99871	-4.00302	-28.1946	-3.96935	-4.14564	-28.2629	-27.5761	-27.5631	-3.99913	-27.5022	-4.01495	-3.89715	-27.566
DQ2.5_glia_α3	FRPQQPYPQ	FQPQQPYPQ	2	-15.3058	-2.33254	-2.34332	-2.32193	-2.31266	-2.34157	-2.24619	-28.3641	-28.3918	-27.7939	-28.7742	-2.31741	-2.2338	-28.3616	-28.7597	-2.38497	-28.3337	-2.20163	-2.2086	-2.3432	-28.2661	-28.1604	-28.3729	-28.2335	-2.20283	-28.271	-28.2262	-27.902	-28.3174	-2.21193	-2.20002	-2.1964	-28.3157	-28.32	-2.30884	-28.3603	-28.5562	-2.50355	-2.27651	-2.39888	-28.3023	-2.27783	-28.297	-28.275	-2.33432
DQ2.5_glia_α3	FRPQQPYPQ	FLPQQPYPQ	2	-5.29293	-2.21049	-2.21136	-2.422	-2.34864	-2.49601	-2.39527	-3.90898	-3.89954	-3.02944	-3.77228	-2.40253	-2.42644	-3.91907	-3.74492	-2.25624	-3.96254	-2.26856	-2.42693	-27.611	-3.44697	-28.1604	-3.89903	-3.52059	-2.42982	-3.45188	-3.50281	-3.1579	-3.91989	-2.37339	-2.34192	-2.38098	-3.90516	-3.94882	-2.20992	-28.3603	-3.81726	-2.32686	-2.34445	-27.5631	-3.85973	-2.37684	-3.77449	-3.7287	-2.37518
DQ2.5_glia_α3	FRPQQPYPQ	FRPQQSYPQ	6	-6.92621	-1.33138	-1.35271	-1.62952	-2.08925	-1.42446	-2.05231	-3.04022	-3.62231	-27.7939	-2.97724	-1.34971	-1.52721	-3.55229	-3.51344	-1.24201	-2.99277	-1.2249	-1.37308	-1.43345	-28.2661	-28.1604	-3.40566	-28.2335	-1.43184	-28.271	-28.2262	-27.902	-3.58367	-1.9978	-1.26922	-1.32773	-3.01258	-3.71602	-1.28919	-3.64742	-3.05476	-1.35523	-1.90851	-1.41431	-3.04876	-1.42087	-3.59991	-28.275	-1.41334
p31-41	LGQQQPFPPQQPY	PGQQQPFPPQQPY	1	1.03318	0.857861	0.925838	1.91736	1.79854	1.84337	1.77751	0.481624	0.410114	0.289465	-0.343361	1.88402	1.93263	0.593	-0.396958	1.06425	0.655755	2.09857	1.92841	2.41245	0.14035	0.51631	0.460718	0.16019	1.82109	0.151792	0.217775	0.0923807	0.602891	1.83833	1.94522	1.97616	0.623427	0.594627	1.00911	0.680628	0.0674885	1.05879	1.83806	2.33481	0.621023	1.8428	0.527041	0.374127	1.83429
p31-41	LGQQQPFPPQQPY	IGQQQPFPPQQPY	6	-25.0184	-28.111	-28.068	-27.3118	-27.3902	-27.3704	-27.4567	-28.0443	-28.0924	-28.2165	-28.4413	-27.3265	-27.3811	-28.0003	-28.4	-27.9912	-27.9928	-27.1965	-27.3401	-26.9814	-3.76232	-3.62781	-28.0354	-3.68617	-27.4049	-3.81708	-3.70306	-28.3161	-27.9754	-27.3943	-27.367	-27.3092	-27.976	-27.9966	-28.0422	-27.9191	-28.2321	-27.9917	-27.3745	-26.9716	-27.9727	-27.3795	-28.0185	-28.0417	-27.3836
p31-41	LGQQQPFPPQQPY	LGQQQQFPPQQPY	8	-16.6174	-28.111	-28.068	-27.3118	-27.3902	-27.3704	-27.4567	-3.81992	-3.8829	-3.77398	-28.4413	-27.3265	-27.3811	-4.01567	-3.81307	-27.9912	-27.9928	-27.1965	-27.3401	-26.9814	-2.79135	-2.50151	-3.89436	-2.72874	-27.4049	-2.91534	-2.8183	-3.81168	-3.82662	-27.3943	-27.367	-27.3092	-3.89059	-3.85556	-28.0422	-2.73205	-3.86096	-27.9917	-27.3745	-26.9716	-3.80845	-27.3795	-3.73644	-3.71092	-27.3836
p31-41	LGQQQPFPPQQPY	LGQQQPFRPQQPY	4	-25.2332	-28.111	-28.068	-27.3118	-27.3902	-27.3704	-27.4567	-28.0443	-28.0924	-28.2165	-28.4413	-27.3265	-27.3811	-28.0003	-28.4	-27.9912	-27.9928	-27.1965	-27.3401	-26.9814	-5.71149	-5.43823	-28.0354	-5.50758	-27.4049	-5.71952	-5.66938	-28.3161	-27.9754	-27.3943	-27.367	-27.3092	-27.976	-27.9966	-28.0422	-27.9191	-28.2321	-27.9917	-27.3745	-26.9716	-27.9727	-27.3795	-28.0185	-28.0417	-27.3836
p31-41	LGQQQPFPPQQPY	LGQ*QPFPPQQPY	3	-24.1147	-28.111	-28.068	-27.3118	-27.3902	-27.3704	-27.4567	-28.0443	-28.0924	-6.35894	-28.4413	-27.3265	-27.3811	-28.0003	-28.4	-27.9912	-27.9928	-27.1965	-27.3401	-26.9814	-5.04736	-4.3344	-28.0354	-4.55785	-27.4049	-4.88391	-4.542	-5.64041	-27.9754	-27.3943	-27.367	-27.3092	-27.976	-27.9966	-28.0422	-27.9191	-28.2321	-27.9917	-27.3745	-26.9716	-27.9727	-27.3795	-28.0185	-28.0417	-27.3836
p31-41	LGQQQPFPPQQPY	LGKQQPFPPQQPY	6	-24.995	-28.111	-28.068	-27.3118	-27.3902	-27.3704	-27.4567	-28.0443	-28.0924	-28.2165	-28.4413	-27.3265	-27.3811	-28.0003	-28.4	-27.9912	-27.9928	-27.1965	-27.3401	-26.9814	-3.6464	-3.28032	-28.0354	-3.40278	-27.4049	-3.71398	-3.52182	-28.3161	-27.9754	-27.3943	-27.367	-27.3092	-27.976	-27.9966	-28.0422	-27.9191	-28.2321	-27.9917	-27.3745	-26.9716	-27.9727	-27.3795	-28.0185	-28.0417	-27.3836
p31-41	LGQQQPFPPQQPY	LGQQQSFPPQQPY	6	-19.1367	-28.111	-28.068	-27.3118	-27.3902	-27.3704	-27.4567	-2.70671	-2.80333	-28.2165	-2.64683	-27.3265	-27.3811	-2.63916	-2.58333	-27.9912	-2.61498	-27.1965	-27.3401	-26.9814	-28.3435	-28.114	-2.6742	-28.307	-27.4049	-28.3515	-28.3014	-28.3161	-2.62094	-27.3943	-27.367	-27.3092	-2.59483	-2.61215	-28.0422	-2.55793	-2.62251	-27.9917	-27.3745	-26.9716	-2.59817	-27.3795	-2.68776	-2.55858	-27.3836
p31-41	LGQQQPFPPQQPY	LGQQQTFPPQQPY	1	-16.1814	-4.44606	-4.44718	-3.98793	-4.01236	-4.13136	-4.17463	-28.0443	-28.0924	-28.2165	-28.4413	-4.17766	-4.43164	-28.0003	-28.4	-4.52356	-27.9928	-4.16057	-4.30421	-3.94551	-28.3435	-28.114	-28.0354	-28.307	-4.01387	-28.3515	-28.3014	-28.3161	-27.9754	-4.00328	-4.29796	-4.22384	-27.976	-27.9966	-4.5018	-27.9191	-28.2321	-4.54919	-4.35548	-3.88621	-27.9727	-4.32689	-28.0185	-28.0417	-3.9926
		α
